# Supplementary material for: Organic Kainate Single Crystals for Second-Harmonic and Broadband THz Generation
Source: ACS Appl Mater Interfaces. 2023 Feb 2;15(6):8590–600. doi: 10.1021/acsami.2c18454 (PMC9940106; doi:10.1021/acsami.2c18454)
Supplement: Supplementary file 2 — am2c18454_si_002.cif [file am2c18454_si_002.cif]

 
data_kai1

# start Validation Reply Form
_publ_requested_journal          'ACS Applied Materials and Interfaces'
_publ_contact_author_name        'Dr Hani Barhum'
_publ_contact_author_address     
'Department of Physical Electronics, Tel Aviv University, Ramat Aviv, Tel Aviv 69978, Israel'
_publ_contact_author_email       hanibarhum@mail.tau.ac.il
_publ_contact_author_phone       +972528552660
loop_
_publ_author_name
_publ_author_address
'Barhum, Hani'
'Department of Physical Electronics, Tel Aviv University, Ramat Aviv, Tel Aviv 69978, Israel'
'Cormac , McDonnell'
'Department of Physical Electronics, Tel Aviv University, Ramat Aviv, Tel Aviv 69978, Israel'
'Alon, Tmiron'
'Department of Physical Electronics, Tel Aviv University, Ramat Aviv, Tel Aviv 69978, Israel'
'Pavel, Ginzburg'
'Department of Physical Electronics, Tel Aviv University, Ramat Aviv, Tel Aviv 69978, Israel'
'Raheel, Hammad'
'Department of Physical Electronics, Tel Aviv University, Ramat Aviv, Tel Aviv 69978, Israel'
'Tal, Ellenbogen'
'Department of Physical Electronics, Tel Aviv University, Ramat Aviv, Tel Aviv 69978, Israel'
'Mohammad, Attrash'
'Department of Physical Electronics, Tel Aviv University, Ramat Aviv, Tel Aviv 69978, Israel'

 _publ_section_title
'Organic Kainate Single Crystals for Second Harmonic and Broadband THz Generation'  
_publ_section_abstract    
'Organic crystals with unique nonlinear optical properties have been attracting attention owing to their capability to outperform their conventional non-organic counterparts. Since nonlinear material responses are linked to a crystal?s internal microscopic structure, molecular engineering of maximally unharmonic quantum potentials can boost macromolecular susceptibilities. Here, large-scale Kainic Acid (Kainate) single crystals were synthesized and their linear and nonlinear optical properties in a broad spectral range, spanning the visible to THz spectral regions were studied. The non-centrosymmetric zwitterionic crystallization, molecular structure, and intermolecular arrangement were found to act as additive donor-acceptor domains, enhancing the efficiency of the intrinsic second-order optical nonlinearity of this pure enantiomeric crystal. Molecular simulations and experimental analysis were performed to retrieve the crystals? properties. The crystals were predicted and found to have good transparency in a broad spectral range from the UV to the infrared (0.2-20 ?m). Second harmonic generation was measured for pumping wavelengths between 800 and 2400 nm, showing an enhanced response around 600 nm. Broadband THz generation with a detection limited bandwidth of > 8THz along with emission efficiencies comparable to and prevailing those of commercial ZnTe crystals were demonstrated. The broadband nonlinear response and high transparency make Kainate crystals extremely attractive for realizing a range of nonlinear optical devices.'


_vrf_PUBL012_GLOBAL
;
PROBLEM: _publ_section_abstract is missing.
RESPONSE: ...
;
# end Validation Reply Form
 
_audit_creation_method            'SHELXL-2018/1'
_shelx_SHELXL_version_number      '2018/1'
_chemical_name_systematic         ?
_chemical_name_common             ?
_chemical_melting_point           ?
_chemical_formula_moiety          
 'C10 H15 N O4, H2 O'
_chemical_formula_sum
 'C10 H17 N O5' 
_chemical_formula_weight          231.24

loop_
 _atom_type_symbol
 _atom_type_description
 _atom_type_scat_dispersion_real
 _atom_type_scat_dispersion_imag
 _atom_type_scat_source
 'C'  'C'   0.0033   0.0016
 'International Tables Vol C Tables 4.2.6.8 and 6.1.1.4'
 'H'  'H'   0.0000   0.0000
 'International Tables Vol C Tables 4.2.6.8 and 6.1.1.4'
 'N'  'N'   0.0061   0.0033
 'International Tables Vol C Tables 4.2.6.8 and 6.1.1.4'
 'O'  'O'   0.0106   0.0060
 'International Tables Vol C Tables 4.2.6.8 and 6.1.1.4'
 
_space_group_crystal_system       monoclinic
_space_group_IT_number            4
_space_group_name_H-M_alt         'P 21'
_space_group_name_Hall            'P 2yb'
 
_shelx_space_group_comment
;
The symmetry employed for this shelxl refinement is uniquely defined
by the following loop, which should always be used as a source of
symmetry information in preference to the above space-group names.
They are only intended as comments.
;
 
loop_
 _space_group_symop_operation_xyz
 'x, y, z'
 '-x, y+1/2, -z'
 
_cell_length_a                    8.1213(4)
_cell_length_b                    5.8227(3)
_cell_length_c                    11.8531(6)
_cell_angle_alpha                 90
_cell_angle_beta                  94.6020(10)
_cell_angle_gamma                 90
_cell_volume                      558.70(5)
_cell_formula_units_Z             2
_cell_measurement_temperature     110(2)
_cell_measurement_reflns_used     16992
_cell_measurement_theta_min       2.516
_cell_measurement_theta_max       37.190
 
_exptl_crystal_description        'needle'
_exptl_crystal_colour             'colorless'
_exptl_crystal_density_meas       ?
_exptl_crystal_density_method     ?
_exptl_crystal_density_diffrn     1.375          
_exptl_crystal_F_000              248
_exptl_transmission_factor_min    ?
_exptl_transmission_factor_max    ?
_exptl_crystal_size_max           0.247
_exptl_crystal_size_mid           0.140
_exptl_crystal_size_min           0.134
_exptl_absorpt_coefficient_mu     0.110
_shelx_estimated_absorpt_T_min    0.973
_shelx_estimated_absorpt_T_max    0.985
_exptl_absorpt_correction_type    'multi-scan'
_exptl_absorpt_correction_T_min   0.982
_exptl_absorpt_correction_T_max   0.985
_exptl_absorpt_process_details    'Sadabs, Bruker-AXS'
_exptl_absorpt_special_details    ?
_diffrn_ambient_temperature       110(2)
_diffrn_radiation_wavelength      0.71073
_diffrn_radiation_type            MoK\a
_diffrn_source                    'ImuS micro focus'
_diffrn_measurement_device_type   'ApexDuo, Bruker-AXS'
_diffrn_measurement_method        '1.0 deg. \f and \w scans'
_diffrn_detector_area_resol_mean  1.75
_diffrn_reflns_number             16992
_diffrn_reflns_av_unetI/netI      0.0307
_diffrn_reflns_av_R_equivalents   0.0265
_diffrn_reflns_limit_h_min        -13
_diffrn_reflns_limit_h_max        13
_diffrn_reflns_limit_k_min        -9
_diffrn_reflns_limit_k_max        9
_diffrn_reflns_limit_l_min        -19
_diffrn_reflns_limit_l_max        20
_diffrn_reflns_theta_min          2.516
_diffrn_reflns_theta_max          37.190
_diffrn_reflns_theta_full         25.242
_diffrn_measured_fraction_theta_max   0.999
_diffrn_measured_fraction_theta_full  0.998
_diffrn_reflns_Laue_measured_fraction_max    0.999
_diffrn_reflns_Laue_measured_fraction_full   0.998
_diffrn_reflns_point_group_measured_fraction_max   0.999
_diffrn_reflns_point_group_measured_fraction_full  0.999
_reflns_number_total              5738
_reflns_number_gt                 5317
_reflns_threshold_expression      'I > 2\s(I)'
_reflns_Friedel_coverage          0.858
_reflns_Friedel_fraction_max      0.998
_reflns_Friedel_fraction_full     1.000
 
_reflns_special_details
;
 Reflections were merged by SHELXL according to the crystal
 class for the calculation of statistics and refinement.
 
 _reflns_Friedel_fraction is defined as the number of unique
 Friedel pairs measured divided by the number that would be
 possible theoretically, ignoring centric projections and
 systematic absences.
;
 
_computing_data_collection        'Apex3, Bruker-AXS'
_computing_cell_refinement        'Saint, Bruker-AXS'
_computing_data_reduction         'Saint, Bruker-AXS'
_computing_structure_solution     'SHELXT 2014/5 (Sheldrick, 2014)'
_computing_structure_refinement 'SHELXL-2018/1 (Sheldrick, 2018)'
_computing_molecular_graphics     ?
_computing_publication_material   ?
_refine_special_details           ?
_refine_ls_structure_factor_coef  Fsqd
_refine_ls_matrix_type            full
_refine_ls_weighting_scheme       calc
_refine_ls_weighting_details
'w=1/[\s^2^(Fo^2^)+(0.0497P)^2^+0.0325P] where P=(Fo^2^+2Fc^2^)/3'
_atom_sites_solution_primary      direct
_atom_sites_solution_secondary    difmap
_atom_sites_solution_hydrogens    mixed
_refine_ls_hydrogen_treatment     mixed
_refine_ls_extinction_method      none
_refine_ls_extinction_coef        .
_refine_ls_abs_structure_details
;
 Flack x determined using 2288 quotients [(I+)-(I-)]/[(I+)+(I-)]
 (Parsons, Flack and Wagner, Acta Cryst. B69 (2013) 249-259).
;
_refine_ls_abs_structure_Flack    -0.1(2)
_chemical_absolute_configuration  syn
_refine_ls_number_reflns          5738
_refine_ls_number_parameters      162
_refine_ls_number_restraints      1
_refine_ls_R_factor_all           0.0378
_refine_ls_R_factor_gt            0.0334
_refine_ls_wR_factor_ref          0.0875
_refine_ls_wR_factor_gt           0.0849
_refine_ls_goodness_of_fit_ref    1.048
_refine_ls_restrained_S_all       1.048
_refine_ls_shift/su_max           0.001
_refine_ls_shift/su_mean          0.000
 
loop_
 _atom_site_label
 _atom_site_type_symbol
 _atom_site_fract_x
 _atom_site_fract_y
 _atom_site_fract_z
 _atom_site_U_iso_or_equiv
 _atom_site_adp_type
 _atom_site_occupancy
 _atom_site_site_symmetry_order  
 _atom_site_calc_flag
 _atom_site_refinement_flags_posn
 _atom_site_refinement_flags_adp
 _atom_site_refinement_flags_occupancy
 _atom_site_disorder_assembly
 _atom_site_disorder_group
N1 N 0.55213(10) 0.24341(15) 0.84947(7) 0.00936(13) Uani 1 1 d . . . . .
H1A H 0.456(2) 0.291(3) 0.8726(15) 0.011 Uiso 1 1 d . U . . .
H1AB H 0.590(2) 0.110(3) 0.8793(14) 0.011 Uiso 1 1 d . U . . .
C2 C 0.68183(11) 0.42080(17) 0.88146(8) 0.00858(14) Uani 1 1 d . . . . .
H2 H 0.748758 0.375710 0.952497 0.010 Uiso 1 1 calc R U . . .
C3 C 0.78932(11) 0.42515(17) 0.78072(8) 0.00888(14) Uani 1 1 d . . . . .
H3 H 0.847529 0.576030 0.777325 0.011 Uiso 1 1 calc R U . . .
C4 C 0.65414(12) 0.40385(18) 0.68050(8) 0.01039(15) Uani 1 1 d . . . . .
H4 H 0.591868 0.552154 0.675943 0.012 Uiso 1 1 calc R U . . .
C5 C 0.53742(12) 0.2206(2) 0.72210(8) 0.01274(16) Uani 1 1 d . . . . .
H5A H 0.422388 0.248609 0.690990 0.015 Uiso 1 1 calc R U . . .
H5AB H 0.571290 0.065234 0.699091 0.015 Uiso 1 1 calc R U . . .
C6 C 0.59539(12) 0.65262(17) 0.89654(8) 0.00938(15) Uani 1 1 d . . . . .
O8 O 0.44257(9) 0.65499(15) 0.89767(7) 0.01598(15) Uani 1 1 d . . . . .
O7 O 0.68938(10) 0.82744(13) 0.90694(7) 0.01334(14) Uani 1 1 d . . . . .
C9 C 0.91413(11) 0.22677(19) 0.78025(8) 0.01113(15) Uani 1 1 d . . . . .
H9A H 0.856607 0.082535 0.797395 0.013 Uiso 1 1 calc R U . . .
H9AB H 0.950726 0.212260 0.702887 0.013 Uiso 1 1 calc R U . . .
C10 C 1.06536(12) 0.24931(18) 0.86224(9) 0.01091(15) Uani 1 1 d . . . . .
O11 O 1.19929(9) 0.17028(16) 0.84058(8) 0.01751(16) Uani 1 1 d . . . . .
O12 O 1.04116(10) 0.34956(16) 0.95868(7) 0.01527(15) Uani 1 1 d . . . . .
H12 H 1.124(2) 0.336(3) 1.0026(12) 0.023 Uiso 1 1 calc R U . . .
C13 C 0.71767(13) 0.3631(2) 0.56588(9) 0.01308(17) Uani 1 1 d . . . . .
C14 C 0.83424(17) 0.5442(2) 0.52885(10) 0.0212(2) Uani 1 1 d . . . . .
H14A H 0.869457 0.504337 0.454144 0.032 Uiso 1 1 calc R U . . .
H14B H 0.931107 0.552922 0.583575 0.032 Uiso 1 1 calc R U . . .
H14C H 0.777996 0.693233 0.524724 0.032 Uiso 1 1 calc R U . . .
C15 C 0.67175(14) 0.1846(2) 0.49970(10) 0.0187(2) Uani 1 1 d . . . . .
H15A H 0.712833 0.169660 0.427241 0.022 Uiso 1 1 calc R U . . .
H15B H 0.598045 0.072714 0.525128 0.022 Uiso 1 1 calc R U . . .
O16 O 0.15045(12) 0.70667(18) 0.75332(8) 0.02226(18) Uani 1 1 d . . . . .
H16A H 0.240(3) 0.667(5) 0.797(2) 0.054(7) Uiso 1 1 d . . . . .
H16B H 0.159(3) 0.859(5) 0.767(2) 0.041(6) Uiso 1 1 d . . . . .
 
loop_
 _atom_site_aniso_label
 _atom_site_aniso_U_11
 _atom_site_aniso_U_22
 _atom_site_aniso_U_33
 _atom_site_aniso_U_23
 _atom_site_aniso_U_13
 _atom_site_aniso_U_12
N1 0.0078(3) 0.0092(3) 0.0112(3) 0.0004(3) 0.0017(2) 0.0001(3)
C2 0.0071(3) 0.0083(3) 0.0103(3) 0.0005(3) 0.0006(3) 0.0002(3)
C3 0.0070(3) 0.0094(3) 0.0103(3) 0.0003(3) 0.0013(2) 0.0003(3)
C4 0.0086(3) 0.0121(4) 0.0104(3) 0.0003(3) 0.0004(3) 0.0008(3)
C5 0.0106(3) 0.0158(4) 0.0118(4) -0.0014(3) 0.0003(3) -0.0027(3)
C6 0.0100(3) 0.0091(4) 0.0090(3) -0.0003(3) 0.0003(3) 0.0017(3)
O8 0.0093(3) 0.0154(3) 0.0235(4) -0.0029(3) 0.0027(3) 0.0029(3)
O7 0.0121(3) 0.0087(3) 0.0186(3) -0.0008(3) -0.0023(2) 0.0004(2)
C9 0.0077(3) 0.0123(4) 0.0133(4) -0.0025(3) 0.0007(3) 0.0019(3)
C10 0.0081(3) 0.0094(4) 0.0152(4) 0.0002(3) 0.0008(3) 0.0000(3)
O11 0.0077(3) 0.0203(4) 0.0246(4) -0.0056(3) 0.0012(3) 0.0027(3)
O12 0.0105(3) 0.0199(4) 0.0149(3) -0.0031(3) -0.0019(2) 0.0039(3)
C13 0.0116(4) 0.0171(4) 0.0105(4) 0.0002(3) 0.0010(3) 0.0007(3)
C14 0.0239(5) 0.0245(6) 0.0161(5) 0.0027(4) 0.0068(4) -0.0054(4)
C15 0.0186(5) 0.0238(6) 0.0138(4) -0.0043(4) 0.0019(3) -0.0015(4)
O16 0.0216(4) 0.0229(5) 0.0217(4) -0.0016(3) -0.0022(3) -0.0021(4)
 
_geom_special_details
;
 All esds (except the esd in the dihedral angle between two l.s. planes)
 are estimated using the full covariance matrix.  The cell esds are taken
 into account individually in the estimation of esds in distances, angles
 and torsion angles; correlations between esds in cell parameters are only
 used when they are defined by crystal symmetry.  An approximate (isotropic)
 treatment of cell esds is used for estimating esds involving l.s. planes.
;
 
loop_
 _geom_bond_atom_site_label_1
 _geom_bond_atom_site_label_2
 _geom_bond_distance
 _geom_bond_site_symmetry_2
 _geom_bond_publ_flag
N1 C2 1.5020(13) . ?
N1 C5 1.5107(13) . ?
N1 H1A 0.894(17) . ?
N1 H1AB 0.898(18) . ?
C2 C3 1.5348(13) . ?
C2 C6 1.5385(14) . ?
C2 H2 1.0000 . ?
C3 C9 1.5371(14) . ?
C3 C4 1.5565(13) . ?
C3 H3 1.0000 . ?
C4 C13 1.5102(14) . ?
C4 C5 1.5348(15) . ?
C4 H4 1.0000 . ?
C5 H5A 0.9900 . ?
C5 H5AB 0.9900 . ?
C6 O8 1.2423(12) . ?
C6 O7 1.2723(12) . ?
C9 C10 1.5095(14) . ?
C9 H9A 0.9900 . ?
C9 H9AB 0.9900 . ?
C10 O11 1.2270(12) . ?
C10 O12 1.3123(13) . ?
O12 H12 0.82(2) . ?
C13 C15 1.3369(16) . ?
C13 C14 1.5061(16) . ?
C14 H14A 0.9800 . ?
C14 H14B 0.9800 . ?
C14 H14C 0.9800 . ?
C15 H15A 0.9500 . ?
C15 H15B 0.9500 . ?
O16 H16A 0.89(3) . ?
O16 H16B 0.91(3) . ?
 
loop_
 _geom_angle_atom_site_label_1
 _geom_angle_atom_site_label_2
 _geom_angle_atom_site_label_3
 _geom_angle
 _geom_angle_site_symmetry_1
 _geom_angle_site_symmetry_3
 _geom_angle_publ_flag
C2 N1 C5 108.08(7) . . ?
C2 N1 H1A 108.9(12) . . ?
C5 N1 H1A 109.4(11) . . ?
C2 N1 H1AB 106.5(11) . . ?
C5 N1 H1AB 108.4(11) . . ?
H1A N1 H1AB 115.3(16) . . ?
N1 C2 C3 104.25(7) . . ?
N1 C2 C6 108.38(7) . . ?
C3 C2 C6 111.67(8) . . ?
N1 C2 H2 110.8 . . ?
C3 C2 H2 110.8 . . ?
C6 C2 H2 110.8 . . ?
C2 C3 C9 114.01(8) . . ?
C2 C3 C4 100.49(7) . . ?
C9 C3 C4 111.24(8) . . ?
C2 C3 H3 110.2 . . ?
C9 C3 H3 110.2 . . ?
C4 C3 H3 110.2 . . ?
C13 C4 C5 116.36(9) . . ?
C13 C4 C3 115.35(8) . . ?
C5 C4 C3 103.07(8) . . ?
C13 C4 H4 107.2 . . ?
C5 C4 H4 107.2 . . ?
C3 C4 H4 107.2 . . ?
N1 C5 C4 104.98(8) . . ?
N1 C5 H5A 110.8 . . ?
C4 C5 H5A 110.8 . . ?
N1 C5 H5AB 110.8 . . ?
C4 C5 H5AB 110.8 . . ?
H5A C5 H5AB 108.8 . . ?
O8 C6 O7 125.61(9) . . ?
O8 C6 C2 118.46(9) . . ?
O7 C6 C2 115.93(8) . . ?
C10 C9 C3 115.79(8) . . ?
C10 C9 H9A 108.3 . . ?
C3 C9 H9A 108.3 . . ?
C10 C9 H9AB 108.3 . . ?
C3 C9 H9AB 108.3 . . ?
H9A C9 H9AB 107.4 . . ?
O11 C10 O12 123.11(9) . . ?
O11 C10 C9 121.45(9) . . ?
O12 C10 C9 115.37(8) . . ?
C10 O12 H12 109.5 . . ?
C15 C13 C14 121.71(10) . . ?
C15 C13 C4 123.42(10) . . ?
C14 C13 C4 114.84(10) . . ?
C13 C14 H14A 109.5 . . ?
C13 C14 H14B 109.5 . . ?
H14A C14 H14B 109.5 . . ?
C13 C14 H14C 109.5 . . ?
H14A C14 H14C 109.5 . . ?
H14B C14 H14C 109.5 . . ?
C13 C15 H15A 120.0 . . ?
C13 C15 H15B 120.0 . . ?
H15A C15 H15B 120.0 . . ?
H16A O16 H16B 96(2) . . ?
 
_refine_diff_density_max    0.361
_refine_diff_density_min   -0.199
_refine_diff_density_rms    0.049

_shelx_res_file
;
TITL kai1_0m_a.res in P2(1)
    kai1.res
    created by SHELXL-2018/1 at 14:09:52 on 29-Dec-2022
REM Old TITL kai1_0m in P2(1)
REM SHELXT solution in P2(1)
REM R1 0.091,  Rweak 0.027,  Alpha 0.001,  Orientation as input
REM Flack x = -0.221 ( 0.242 ) from Parsons' quotients
REM Formula found by SHELXT:  C9 N O6
CELL  0.71073   8.1213   5.8227  11.8531   90.000   94.602   90.000
ZERR    2.000   0.0004   0.0003   0.0006    0.000    0.001    0.000
LATT -1
SYMM -X, 1/2+Y, -Z
SFAC C H N O
UNIT 20 34 2 10
TEMP -163.000
SIZE 0.134 0.140 0.247
ACTA
L.S. 10
BOND $H
LIST 4
FMAP 2
PLAN 20
WGHT    0.049700    0.032500
FVAR       1.46422
N1    3    0.552128    0.243408    0.849472    11.00000    0.00784    0.00918 =
         0.01121    0.00038    0.00172    0.00007
H1A   2    0.455737    0.290881    0.872587    11.00000   -1.20000
H1AB  2    0.590063    0.110001    0.879346    11.00000   -1.20000
C2    1    0.681829    0.420805    0.881456    11.00000    0.00706    0.00834 =
         0.01033    0.00053    0.00065    0.00019
AFIX  13
H2    2    0.748758    0.375710    0.952497    11.00000   -1.20000
AFIX   0
C3    1    0.789318    0.425148    0.780722    11.00000    0.00698    0.00945 =
         0.01031    0.00028    0.00134    0.00033
AFIX  13
H3    2    0.847529    0.576030    0.777325    11.00000   -1.20000
AFIX   0
C4    1    0.654140    0.403848    0.680497    11.00000    0.00862    0.01211 =
         0.01039    0.00026    0.00040    0.00075
AFIX  13
H4    2    0.591868    0.552154    0.675943    11.00000   -1.20000
AFIX   0
C5    1    0.537419    0.220564    0.722101    11.00000    0.01057    0.01578 =
         0.01176   -0.00141    0.00026   -0.00275
AFIX  23
H5A   2    0.422388    0.248609    0.690990    11.00000   -1.20000
H5AB  2    0.571290    0.065234    0.699091    11.00000   -1.20000
AFIX   0
C6    1    0.595386    0.652621    0.896545    11.00000    0.00998    0.00907 =
         0.00901   -0.00025    0.00034    0.00168
O8    4    0.442571    0.654988    0.897667    11.00000    0.00930    0.01536 =
         0.02349   -0.00289    0.00267    0.00292
O7    4    0.689377    0.827435    0.906941    11.00000    0.01209    0.00873 =
         0.01863   -0.00081   -0.00235    0.00035

C9    1    0.914131    0.226770    0.780251    11.00000    0.00769    0.01235 =
         0.01334   -0.00246    0.00071    0.00188
AFIX  23
H9A   2    0.856607    0.082535    0.797395    11.00000   -1.20000
H9AB  2    0.950726    0.212260    0.702887    11.00000   -1.20000
AFIX   0
C10   1    1.065359    0.249306    0.862241    11.00000    0.00815    0.00936 =
         0.01521    0.00024    0.00078    0.00001
O11   4    1.199289    0.170283    0.840577    11.00000    0.00770    0.02027 =
         0.02455   -0.00555    0.00125    0.00275
O12   4    1.041163    0.349562    0.958678    11.00000    0.01050    0.01994 =
         0.01492   -0.00308   -0.00187    0.00395
AFIX 148
H12   2    1.124452    0.335587    1.002555    11.00000   -1.50000
AFIX   0
C13   1    0.717667    0.363052    0.565884    11.00000    0.01160    0.01713 =
         0.01054    0.00024    0.00103    0.00069
C14   1    0.834236    0.544205    0.528848    11.00000    0.02386    0.02451 =
         0.01611    0.00269    0.00676   -0.00540
AFIX 137
H14A  2    0.869457    0.504337    0.454144    11.00000   -1.50000
H14B  2    0.931107    0.552922    0.583575    11.00000   -1.50000
H14C  2    0.777996    0.693233    0.524724    11.00000   -1.50000
AFIX   0
C15   1    0.671753    0.184594    0.499700    11.00000    0.01862    0.02379 =
         0.01384   -0.00434    0.00192   -0.00147
AFIX  93
H15A  2    0.712833    0.169660    0.427241    11.00000   -1.20000
H15B  2    0.598045    0.072714    0.525128    11.00000   -1.20000
AFIX   0
O16   4    0.150449    0.706670    0.753318    11.00000    0.02161    0.02289 =
         0.02165   -0.00157   -0.00222   -0.00207
H16A  2    0.240062    0.666668    0.796735    11.00000    0.05354
H16B  2    0.159058    0.859376    0.767099    11.00000    0.04131
HKLF 4


REM  kai1_0m_a.res in P2(1)
REM R1 =  0.0334 for    5317 Fo > 4sig(Fo)  and  0.0378 for all    5738 data
REM    162 parameters refined using      1 restraints

END

WGHT      0.0497      0.0325

REM Highest difference peak  0.361,  deepest hole -0.199,  1-sigma level  0.049
Q1    1   0.6446  0.5451  0.8880  11.00000  0.05    0.36
Q2    1   1.1351  0.2187  0.8491  11.00000  0.05    0.34
Q3    1   0.5158  0.6480  0.9010  11.00000  0.05    0.34
Q4    1   0.5974  0.3236  0.7020  11.00000  0.05    0.33
Q5    1   0.7206  0.2487  0.5412  11.00000  0.05    0.32
Q6    1   0.6935  0.2879  0.5244  11.00000  0.05    0.31
Q7    1   0.6179  0.3269  0.8697  11.00000  0.05    0.30
Q8    1   0.6433  0.7431  0.9004  11.00000  0.05    0.29
Q9    1   0.9899  0.2338  0.8278  11.00000  0.05    0.29
Q10   1   0.7782  0.4489  0.5516  11.00000  0.05    0.28
Q11   1   0.7354  0.4062  0.8297  11.00000  0.05    0.28
Q12   1   0.8469  0.3370  0.7874  11.00000  0.05    0.27
Q13   1   0.7046  0.3694  0.6327  11.00000  0.05    0.27
Q14   1   1.0615  0.2719  0.9203  11.00000  0.05    0.27
Q15   1   0.7148  0.4084  0.7253  11.00000  0.05    0.23
Q16   1   0.6374  0.9056  0.9015  11.00000  0.05    0.22
Q17   1   0.3889  0.5667  0.9038  11.00000  0.05    0.19
Q18   1   1.2512  0.0601  0.8409  11.00000  0.05    0.18
Q19   1   1.1875  0.1108  0.7995  11.00000  0.05    0.18
Q20   1   0.5522  0.2370  0.8011  11.00000  0.05    0.18
;
_shelx_res_checksum   29555

_shelx_hkl_file
;
  -1   0   0  527.75    9.90
  -1   0   0  512.45    9.70
  -2   0   0  160.28    3.80
  -2   0   0  149.88    3.90
  -3   0   0   38.40    2.00
  -3   0   0   34.80    1.70
  -4   0   0   58.59    2.50
   4   0   0   67.19    2.90
   4   0   0   60.59    1.90
  -4   0   0   65.49    3.00
  -5   0   0    7.60    1.30
  -5   0   0    6.50    1.40
   5   0   0    9.00    0.90
   5   0   0    5.70    1.30
   6   0   0   61.49    3.50
  -6   0   0   56.49    3.10
  -6   0   0   62.89    3.70
   6   0   0   62.89    2.30
   6   0   0   57.19    3.60
  -7   0   0   22.70    2.60
   7   0   0   23.40    2.80
  -7   0   0   16.70    2.60
   7   0   0   27.30    3.30
   8   0   0 1442.86   31.50
   8   0   0 1380.26   30.70
  -8   0   0 1409.66   29.90
  -8   0   0 1474.65   31.70
   9   0   0   73.69    5.30
   9   0   0   69.69    4.80
  -9   0   0   76.99    4.60
  -9   0   0   63.49    5.70
 -10   0   0   25.30    4.00
 -10   0   0   30.00    3.70
  10   0   0   29.30    4.20
  10   0   0   27.40    3.90
 -11   0   0    4.10    2.20
  11   0   0    3.10    2.40
 -11   0   0    0.20    2.30
  12   0   0   27.60    5.00
 -12   0   0   32.70    4.40
 -12   0   0   23.30    4.80
  13   0   0   17.50    4.30
 -13   0   0   19.20    4.90
 -13   0   0   13.30    4.30
   0  -1   0   -0.30    0.30
   0  -1   0    0.40    0.40
   0   1   0   -0.20    0.40
   0   1   0    0.20    0.30
  -1  -1   0 2808.62   48.50
   1  -1   0 2624.44   51.19
  -1  -1   0 2687.93   48.50
  -1  -1   0 2696.03   50.29
   1  -1   0 2581.04   48.60
   1   1   0 2665.03   49.40
  -1   1   0 2685.33   49.80
   1   1   0 2670.53   48.50
  -1   1   0 2641.54   49.20
  -1   1   0 2585.34   49.60
  -1   1   0 2691.53   50.19
  -2  -1   0  817.02   16.10
  -2  -1   0  830.22   16.30
  -2  -1   0  845.02   16.70
   2   1   0  864.21   16.30
  -2   1   0  855.81   16.20
   2   1   0  840.62   16.80
   2   1   0  845.12   16.70
  -2   1   0  843.42   16.30
  -3  -1   0 1156.98   23.30
  -3  -1   0 1178.08   23.20
  -3  -1   0 1199.88   22.90
   3   1   0 1208.18   23.70
   3   1   0 1191.38   22.70
  -3   1   0 1171.48   22.90
  -3   1   0 1190.18   23.00
   3   1   0 1224.78   23.40
  -4  -1   0  521.15   11.60
  -4  -1   0  517.65   12.00
  -4   1   0  523.55   11.90
   4   1   0  521.85   12.40
   4   1   0  535.05   11.20
   4   1   0  539.05   12.00
  -4   1   0  523.95   11.60
  -5  -1   0  305.07    8.60
  -5  -1   0  301.77    8.00
  -5   1   0  289.67    7.90
   5   1   0  319.47    9.00
   5   1   0  318.37    8.50
   5   1   0  299.27    7.40
  -5   1   0  311.17    8.50
  -6  -1   0 1470.95   31.30
  -6  -1   0 1550.24   30.50
  -6   1   0 1538.75   30.50
   6   1   0 1535.05   31.10
   6   1   0 1544.75   29.50
  -6   1   0 1499.75   31.10
   6   1   0 1481.75   31.70
  -7  -1   0   26.30    3.20
  -7  -1   0   27.30    2.80
   7   1   0   29.80    3.50
  -7   1   0   22.80    2.60
   7   1   0   19.60    2.10
   7   1   0   29.90    3.20
  -7   1   0   23.20    2.90
  -8  -1   0  239.68    9.00
   8  -1   0  238.48    8.70
  -8  -1   0  227.08    7.90
   8   1   0  245.28    8.70
  -8   1   0  242.18    8.10
  -8   1   0  242.98    8.90
   8   1   0  232.28    9.10
  -9  -1   0  129.59    6.00
  -9  -1   0  144.49    7.20
   9  -1   0  121.39    6.40
   9  -1   0  135.59    6.90
   9   1   0  130.59    6.60
   9   1   0  120.99    6.80
  -9   1   0  141.69    7.30
  -9   1   0  122.99    5.90
 -10  -1   0    2.00    1.70
  10  -1   0    3.70    2.00
  10  -1   0    2.20    2.10
 -10  -1   0    4.40    2.40
 -10   1   0    4.00    2.00
  10   1   0    1.90    2.20
  10   1   0   -0.50    1.70
 -10   1   0    1.50    2.10
  11  -1   0   75.49    6.90
  11  -1   0   79.59    6.10
 -11  -1   0   78.89    7.40
 -11  -1   0   79.69    5.50
 -11   1   0   97.19    7.20
  11   1   0   81.59    7.60
 -11   1   0   76.69    5.50
  12  -1   0   69.69    7.10
 -12  -1   0   77.59    7.90
 -12  -1   0   63.69    6.10
 -12   1   0   56.99    6.60
 -12   1   0   78.69    6.80
  12   1   0   68.19    7.30
  13  -1   0    4.80    3.00
 -13  -1   0    5.80    3.50
 -13   1   0    5.70    3.50
  13   1   0    9.10    3.80
 -13   1   0    8.90    3.90
   0  -2   0 6648.94  122.29
   0  -2   0 6338.77  121.09
   0   2   0 6411.66  121.19
   0   2   0 6336.57  115.69
  -1  -2   0  381.46    8.80
   1  -2   0  383.96    8.50
  -1  -2   0  385.26    7.70
  -1  -2   0  369.96    8.50
   1  -2   0  368.56    8.10
   1   2   0  381.66    8.70
   1   2   0  386.66    9.00
  -1   2   0  376.56    8.00
  -1   2   0  368.96    8.40
  -2  -2   0 1487.75   27.90
   2  -2   0 1457.55   28.20
  -2  -2   0 1440.06   28.90
   2  -2   0 1492.15   27.50
  -2  -2   0 1486.35   28.50
  -2   2   0 1510.65   27.10
  -2   2   0 1477.25   27.70
   2   2   0 1481.05   28.70
   2   2   0 1554.54   29.30
   3  -2   0 3119.29   55.59
  -3  -2   0 3049.40   56.99
   3  -2   0 3096.59   56.99
  -3  -2   0 3095.79   57.79
  -3  -2   0 3115.59   57.09
   3   2   0 3106.69   57.39
   3   2   0 3052.09   57.79
  -3   2   0 3103.19   57.29
  -3   2   0 3077.19   56.69
   3   2   0 3101.19   58.09
  -4  -2   0  320.97    8.30
  -4  -2   0  308.77    8.10
  -4  -2   0  309.37    8.70
   4   2   0  315.47    8.20
   4   2   0  326.87    8.80
   4   2   0  325.67    9.10
  -4   2   0  300.77    7.90
  -4   2   0  314.97    8.20
  -5  -2   0  667.03   15.20
  -5  -2   0  638.74   15.40
  -5  -2   0  694.83   16.00
   5   2   0  662.03   16.20
  -5   2   0  682.03   15.20
  -5   2   0  675.03   15.20
   5   2   0  674.63   15.80
   5   2   0  665.93   15.00
  -6  -2   0  171.48    6.60
  -6  -2   0  170.48    6.10
   6   2   0  177.88    6.70
   6   2   0  168.48    5.90
  -6   2   0  183.58    6.30
  -6   2   0  179.38    6.40
   6   2   0  177.98    7.10
  -7  -2   0   51.79    3.90
  -7  -2   0   43.20    3.30
   7   2   0   63.99    4.50
  -7   2   0   49.99    3.50
   7   2   0   57.09    3.40
   7   2   0   53.29    4.00
  -7   2   0   47.30    4.20
  -8  -2   0  217.98    8.60
  -8  -2   0  204.58    7.60
   8   2   0  210.38    8.40
  -8   2   0  190.18    8.00
  -8   2   0  207.28    7.70
   8   2   0  229.38   10.10
   8   2   0  210.78    9.00
  -9  -2   0   12.00    2.40
  -9  -2   0   10.80    2.80
  -9   2   0    9.10    2.40
   9   2   0    5.60    2.40
   9   2   0   19.60    3.20
  -9   2   0   13.00    2.90
 -10  -2   0   36.30    4.90
  10  -2   0   37.60    4.70
 -10  -2   0   30.00    3.70
  10  -2   0   32.70    4.40
 -10   2   0   29.00    3.90
  10   2   0   40.20    5.30
  10   2   0   35.70    4.60
 -10   2   0   33.80    4.60
 -11  -2   0   87.99    5.70
  11  -2   0   87.19    6.40
  11  -2   0   87.19    6.20
 -11  -2   0   87.39    7.80
  11   2   0   88.29    8.00
 -11   2   0   83.29    5.80
 -11   2   0   85.99    7.50
  12  -2   0   36.30    5.30
 -12  -2   0   26.30    5.00
 -12  -2   0   33.00    4.50
 -12   2   0   37.20    5.90
  12   2   0   36.00    5.70
 -12   2   0   38.80    5.00
 -13  -2   0   38.00    6.50
  13  -2   0   50.19    6.50
 -13   2   0   37.60    5.80
 -13   2   0   49.10    6.60
  13   2   0   46.10    6.90
   0  -3   0    0.70    0.90
   0  -3   0   -0.30    0.60
   0   3   0    0.40    0.90
   0   3   0   -0.70    0.50
   1  -3   0  473.35   11.00
  -1  -3   0  493.45   11.60
   1  -3   0  479.35   10.60
  -1  -3   0  466.75    9.60
  -1  -3   0  464.35   11.00
   1   3   0  469.65   11.10
   1   3   0  462.45   11.50
  -1   3   0  459.05   10.40
  -1   3   0  462.15   10.90
  -2  -3   0  287.87    7.80
  -2  -3   0  283.97    8.20
   2  -3   0  284.87    7.60
   2  -3   0  302.77    7.20
  -2  -3   0  290.67    6.80
   2   3   0  286.77    8.00
   2   3   0  276.57    8.20
  -2   3   0  293.77    7.50
  -2   3   0  289.57    6.70
   3  -3   0 1051.39   21.70
  -3  -3   0 1036.50   22.60
  -3  -3   0 1062.69   22.10
   3  -3   0 1091.09   20.80
  -3  -3   0 1025.10   21.20
   3  -3   0 1074.09   19.90
  -3   3   0 1079.59   19.60
   3   3   0 1060.99   22.30
   3   3   0 1035.90   22.90
  -4  -3   0  472.35   12.00
   4  -3   0  492.35   11.90
   4  -3   0  508.85   10.60
  -4  -3   0  498.85   11.90
  -4  -3   0  522.55   13.20
  -4   3   0  503.05   11.60
   4   3   0  495.85   13.20
   4   3   0  531.65   12.70
  -5  -3   0   37.20    3.30
  -5  -3   0   26.90    3.20
  -5  -3   0   33.40    3.10
   5  -3   0   31.40    2.40
   5   3   0   30.30    3.60
   5   3   0   32.80    3.20
  -5   3   0   31.80    3.10
  -5   3   0   30.40    2.80
  -6  -3   0  377.96   10.60
   6  -3   0  366.06   10.20
  -6  -3   0  354.86   11.20
  -6  -3   0  369.26   10.70
   6   3   0  359.36   11.60
  -6   3   0  365.66   10.30
  -6   3   0  373.36   10.70
   6   3   0  382.56   11.40
   6   3   0  350.66   10.50
  -7  -3   0  401.16   12.20
  -7  -3   0  402.66   11.70
   7  -3   0  424.76   11.60
   7   3   0  402.76   13.20
  -7   3   0  395.26   11.80
  -7   3   0  436.06   12.10
   7   3   0  419.96   11.90
   7   3   0  414.36   12.60
   8  -3   0   19.70    2.90
  -8  -3   0   21.80    3.00
  -8  -3   0   25.30    3.50
  -8   3   0   21.40    3.20
   8   3   0   19.40    3.00
   8   3   0   22.30    3.70
   8   3   0   22.90    3.50
  -8   3   0   21.80    3.20
  -9  -3   0  102.19    5.80
  -9  -3   0   88.29    6.00
   9  -3   0   89.49    5.20
   9   3   0   79.99    5.90
   9   3   0  100.29    6.80
  -9   3   0   94.49    5.90
  -9   3   0  104.99    6.10
 -10  -3   0   89.29    6.50
 -10  -3   0   80.49    5.60
  10  -3   0   91.19    5.60
  10   3   0   88.39    7.90
 -10   3   0   92.99    6.00
 -10   3   0   79.79    6.00
 -11  -3   0   58.49    6.50
  11  -3   0   45.10    5.60
 -11  -3   0   60.29    5.70
  11   3   0   53.59    6.90
 -11   3   0   60.49    6.50
 -11   3   0   51.29    5.60
 -12  -3   0   21.80    3.70
 -12  -3   0   18.00    4.30
 -12   3   0   15.60    4.10
  12   3   0   20.70    4.90
 -12   3   0   13.60    3.50
 -13  -3   0   17.30    4.60
  13   3   0   14.90    5.00
 -13   3   0   16.50    4.90
   0  -4   0 1003.90   22.10
   0  -4   0 1017.90   21.80
   0  -4   0 1035.90   19.20
   0   4   0 1013.50   22.10
   0   4   0 1011.30   21.70
   0   4   0 1069.19   18.60
   1  -4   0  240.68    7.50
  -1  -4   0  232.18    7.70
   1  -4   0  230.08    7.00
  -1  -4   0  239.98    5.60
  -1  -4   0  232.18    7.40
  -1   4   0  247.38    7.00
   1   4   0  225.98    7.30
  -1   4   0  231.38    7.30
   1   4   0  230.58    7.70
  -2  -4   0  366.66    8.30
  -2  -4   0  366.46   10.50
   2  -4   0  362.26    9.20
  -2  -4   0  343.47    9.80
   2  -4   0  338.47    9.60
   2   4   0  353.76   10.50
  -2   4   0  362.46    9.60
  -2   4   0  353.36    8.70
   2   4   0  361.66   10.10
  -3  -4   0  507.15   13.20
   3  -4   0  519.95   12.10
  -3  -4   0  521.35   11.90
   3  -4   0  539.05   13.10
  -3  -4   0  525.05   14.00
  -3   4   0  515.15   11.00
   3   4   0  519.25   14.10
   3   4   0  558.44   13.80
  -4  -4   0   34.80    2.60
   4  -4   0   33.20    3.20
  -4  -4   0   28.10    3.00
  -4  -4   0   33.30    3.70
   4  -4   0   31.70    2.20
   4   4   0   32.00    3.40
   4   4   0   29.70    3.60
  -5  -4   0   89.29    4.40
   5  -4   0   98.09    4.60
  -5  -4   0  100.39    5.60
   5   4   0   84.19    4.80
   5   4   0   87.09    5.50
  -6  -4   0   22.20    3.40
  -6  -4   0   17.10    2.70
  -6  -4   0   19.40    2.80
   6  -4   0   17.40    2.60
   6   4   0   17.70    2.80
   6   4   0   17.60    3.20
  -7  -4   0   83.19    5.00
   7  -4   0   82.39    4.70
  -7  -4   0   79.99    4.90
  -7  -4   0   73.69    5.40
   7   4   0   75.89    5.10
   7   4   0   88.29    6.10
  -7   4   0   81.59    4.80
  -8  -4   0   56.89    5.20
  -8  -4   0   50.79    4.80
   8  -4   0   56.99    4.30
   8   4   0   56.79    5.40
  -8   4   0   53.59    4.80
   8   4   0   57.49    6.20
  -9  -4   0  211.38    8.70
   9  -4   0  204.08    8.30
  -9  -4   0  216.58    9.50
   9   4   0  198.28   10.30
   9   4   0  198.88    8.80
  -9   4   0  190.08    8.60
 -10  -4   0   43.60    5.00
  10  -4   0   46.20    6.60
 -10  -4   0   49.00    5.60
  10   4   0   48.00    6.40
 -10   4   0   53.89    5.70
 -11  -4   0   60.49    6.00
 -11  -4   0   49.70    6.20
  11   4   0   73.59    8.40
 -12  -4   0    7.70    2.80
 -12  -4   0    2.70    3.00
  12   4   0    6.10    3.90
   0  -5   0    3.10    1.80
   0  -5   0    4.90    1.60
   0   5   0    3.40    1.70
   0   5   0    5.50    1.70
  -1  -5   0  638.84   16.30
   1  -5   0  601.34   15.00
   1  -5   0  620.14   15.70
  -1  -5   0  620.54   15.50
  -1  -5   0  627.34   12.50
   1   5   0  595.64   15.90
  -1   5   0  615.84   15.40
   1   5   0  593.44   15.40
  -1   5   0  602.64   14.50
   2  -5   0   85.49    4.30
   2  -5   0   86.89    4.80
  -2  -5   0   76.99    5.00
  -2  -5   0   87.69    3.30
  -2  -5   0   89.49    4.80
  -2   5   0   88.69    4.60
  -2   5   0   85.79    3.90
   2   5   0   94.09    5.00
   2   5   0   86.79    5.20
   3  -5   0   19.20    2.50
  -3  -5   0   14.40    2.60
  -3  -5   0   14.70    2.90
  -3  -5   0   20.10    2.00
   3  -5   0   17.70    2.70
   3   5   0   16.50    3.10
   3   5   0   17.80    2.90
  -3   5   0   19.40    2.00
  -4  -5   0  110.89    4.60
   4  -5   0  107.69    5.40
  -4  -5   0   99.89    5.90
  -4  -5   0  105.09    5.60
   4  -5   0  104.09    4.60
   4   5   0  111.09    5.90
   4   5   0  106.99    6.30
   5  -5   0   25.60    3.20
  -5  -5   0   33.80    4.30
  -5  -5   0   25.10    2.80
   5   5   0   27.00    3.80
   5   5   0   23.50    3.80
  -6  -5   0  125.69    7.20
  -6  -5   0  135.69    6.10
   6  -5   0  129.39    6.10
  -6  -5   0  128.39    6.50
   6   5   0  133.59    7.70
   6   5   0  134.99    7.00
   7  -5   0  164.18    7.30
  -7  -5   0  164.18    7.60
  -7  -5   0  148.29    7.00
  -7  -5   0  171.88    8.70
   7   5   0  165.18    8.90
   7   5   0  175.48    8.20
  -8  -5   0   83.89    5.90
  -8  -5   0   97.59    6.90
  -8  -5   0   98.69    6.10
   8  -5   0   79.79    5.20
   8   5   0   85.49    6.00
   8   5   0   91.99    8.40
   9  -5   0   15.80    3.20
  -9  -5   0   15.30    3.40
  -9  -5   0   15.50    3.30
   9   5   0   19.10    4.10
   9   5   0   21.90    4.90
 -10  -5   0   69.99    6.50
 -10  -5   0   55.39    6.10
  10   5   0   70.19    8.10
 -11  -5   0  109.89    9.20
 -11  -5   0   94.39    6.90
  11   5   0   91.99    9.40
   0  -6   0  340.37   11.60
   0  -6   0  357.56   11.20
   0   6   0  342.47   10.70
   0   6   0  344.37   11.40
  -1  -6   0   53.49    5.10
   1  -6   0   45.10    4.60
  -1  -6   0   49.70    4.60
   1  -6   0   51.49    3.90
   1   6   0   41.10    4.20
  -1   6   0   49.00    3.60
   1   6   0   45.70    4.80
  -1   6   0   61.09    4.40
  -2  -6   0   18.70    3.40
   2  -6   0   16.20    3.10
  -2  -6   0   19.40    3.20
   2  -6   0   19.10    2.90
  -2   6   0   15.20    2.80
   2   6   0    9.90    2.80
   2   6   0   21.70    3.30
  -2   6   0   22.70    2.60
   3  -6   0   18.80    2.90
  -3  -6   0   17.20    3.40
  -3  -6   0   12.00    2.60
   3  -6   0   21.90    3.40
   3   6   0   19.10    3.30
   3   6   0   16.00    3.40
  -3   6   0   19.90    2.20
  -4  -6   0    6.70    2.60
   4  -6   0    6.00    2.30
  -4  -6   0    6.50    2.60
   4   6   0    6.50    2.50
   4   6   0    2.90    2.40
  -5  -6   0   79.79    6.10
   5  -6   0   75.39    5.20
   5   6   0   80.59    5.70
   5   6   0   74.79    7.00
   6  -6   0   23.40    3.60
  -6  -6   0   29.10    3.60
  -6  -6   0   25.50    4.30
   6   6   0   36.10    5.30
   6   6   0   34.20    4.80
  -7  -6   0  111.39    6.90
   7  -6   0  119.89    6.60
  -7  -6   0  110.89    6.10
  -7  -6   0  117.89    7.80
   7   6   0  115.39    8.20
   7   6   0  110.89    7.20
  -8  -6   0    4.50    3.10
  -8  -6   0    0.90    2.20
   8  -6   0    2.70    2.20
  -8  -6   0   -0.40    2.20
   8   6   0    2.10    3.00
   8   6   0    1.90    2.30
  -9  -6   0   31.20    4.50
  -9  -6   0   46.60    5.50
   9   6   0   35.70    6.00
   9   6   0   39.10    5.50
 -10  -6   0   77.59    7.00
 -10  -6   0   69.99    7.00
  10   6   0   74.59    8.60
  10   6   0   68.49    7.40
   0  -7   0    8.60    2.60
   0  -7   0    9.50    2.90
   0   7   0    7.00    2.60
   1  -7   0  148.39    7.80
   1  -7   0  152.58    7.40
  -1  -7   0  135.69    7.40
  -1  -7   0  129.49    7.60
   1   7   0  119.69    6.60
  -1   7   0  132.49    6.40
  -1   7   0  131.49    6.90
   1   7   0  150.78    7.90
  -2  -7   0   33.10    4.70
  -2  -7   0   22.60    3.90
   2  -7   0   36.70    4.50
   2  -7   0   33.00    4.50
   2   7   0   31.40    4.60
  -2   7   0   33.30    3.60
   2   7   0   35.20    4.60
  -2   7   0   34.40    4.20
  -3  -7   0   34.30    4.60
  -3  -7   0   34.80    5.00
   3  -7   0   30.80    3.90
   3  -7   0   36.80    4.70
   3   7   0   28.70    4.40
  -3   7   0   33.10    3.00
   3   7   0   37.30    5.10
  -4  -7   0   29.70    4.70
   4  -7   0   31.00    4.50
   4   7   0   30.00    4.50
   4   7   0   32.40    5.10
   5  -7   0    4.40    2.80
  -5  -7   0    1.10    2.40
   5   7   0   -0.30    2.20
   5   7   0    4.90    3.20
  -6  -7   0   48.60    6.30
   6  -7   0   43.60    5.20
   6   7   0   50.09    6.20
   6   7   0   40.70    6.00
  -7  -7   0  100.99    7.90
  -7  -7   0  108.79    7.40
   7  -7   0   96.69    6.80
   7   7   0   83.99    7.80
   7   7   0   87.59    9.00
  -8  -7   0   19.00    4.90
  -8  -7   0   10.80    3.50
   8   7   0   11.50    3.80
   8   7   0   18.20    4.90
  -9  -7   0    9.60    3.50
   9   7   0   15.60    4.30
   9   7   0    5.40    4.20
   0  -8   0    6.90    3.00
   0  -8   0    5.10    3.10
   0   8   0    7.00    2.80
   0   8   0    9.60    3.00
  -1  -8   0   60.49    6.60
   1  -8   0   53.79    5.80
   1  -8   0   44.00    5.80
  -1  -8   0   50.69    5.90
  -1   8   0   50.69    5.60
   1   8   0   54.09    6.20
  -1   8   0   41.40    4.40
   1   8   0   51.49    5.50
   2  -8   0  204.98   10.30
  -2  -8   0  192.28   10.20
   2  -8   0  183.98    8.90
   2   8   0  216.08    9.90
  -2   8   0  199.28    7.70
   2   8   0  188.98    9.90
  -2   8   0  201.08    9.10
   3  -8   0   -0.80    2.20
  -3  -8   0   -0.70    2.80
   3   8   0    1.90    2.80
   3   8   0    0.70    2.40
   4  -8   0   15.10    4.00
  -4  -8   0   21.10    4.60
   4   8   0   24.90    4.50
   4   8   0   16.00    4.40
  -5  -8   0   98.69    9.10
   5  -8   0   95.19    7.10
   5   8   0  105.59    7.60
   5   8   0  102.89    9.40
   6  -8   0  111.89    7.60
  -6  -8   0  127.09    9.00
   6   8   0  128.39    9.50
   6   8   0  117.59    8.20
  -7  -8   0    3.50    3.30
  -7  -8   0    3.30    3.40
   7   8   0    9.90    4.40
   7   8   0    6.10    3.20
  -8  -8   0    6.40    3.40
  -8  -8   0    9.40    3.80
   8   8   0    8.20    3.60
   8   8   0    5.20    4.20
   0  -9   0    2.40    3.20
   0   9   0    2.20    2.40
   0   9   0   -1.00    2.50
   1  -9   0   46.30    6.50
  -1  -9   0   41.20    6.30
  -1   9   0   45.40    4.90
  -1   9   0   43.80    5.60
   1   9   0   50.69    5.80
   1   9   0   44.80    6.00
  -2  -9   0   44.70    6.60
   2  -9   0   41.10    6.10
   2   9   0   37.80    5.80
   2   9   0   55.99    6.40
  -3  -9   0   13.00    4.40
   3  -9   0   16.20    4.40
   3   9   0    8.30    3.50
   3   9   0   20.00    4.90
  -4  -9   0  109.29    9.80
   4  -9   0  106.99    9.40
   4   9   0  104.59    7.90
   4   9   0  101.49    9.50
  -5  -9   0   24.30    5.40
   5  -9   0   33.40    5.80
   5   9   0   23.00    5.50
   5   9   0   24.70    4.90
 -13   0   1   69.09    7.90
  13   0  -1   55.99    6.90
  12   0  -1   60.29    6.80
 -12   0   1   58.79    5.60
 -12   0   1   44.60    6.00
  11   0  -1    8.00    3.00
  11   0  -1   10.40    3.20
 -11   0   1   13.10    2.70
 -11   0   1    8.90    3.40
  10   0  -1    6.70    2.50
  10   0  -1   10.60    2.90
 -10   0   1   13.00    2.60
 -10   0   1   13.30    3.20
   9   0  -1    1.10    2.00
   9   0  -1   -1.50    1.30
  -9   0   1    1.20    1.80
  -9   0   1    1.40    1.40
  -8   0   1  981.90   21.60
   8   0  -1  966.30   23.20
   8   0  -1 1009.30   23.70
  -8   0   1  967.00   23.20
  -7   0   1   -0.20    1.20
  -7   0   1    0.00    0.90
   7   0  -1    0.90    1.40
   7   0  -1    0.10    1.10
  -6   0   1  598.34   13.60
   6   0  -1  612.64   12.40
  -6   0   1  597.84   14.70
   6   0  -1  625.94   15.00
  -5   0   1  170.88    5.80
  -5   0   1  168.18    5.00
   5   0  -1  171.68    5.90
   4   0  -1  885.91   18.70
  -4   0   1  906.41   18.40
  -4   0   1  875.21   17.60
  -3   0   1  155.58    4.50
  -3   0   1  156.38    4.00
  -2   0   1  288.37    6.00
  -2   0   1  299.47    6.50
  -2   0   1  293.37    5.60
  -1   0   1 1060.59   18.90
  -1   0   1 1008.10   18.70
  -1   0   1 1030.40   18.50
  -1   0   1  998.10   18.40
  -1   0   1 1008.20   18.40
  -1   0  -1 1489.35   27.50
   1   0   1 1482.15   27.20
   1   0   1 1482.45   27.80
  -1   0  -1 1572.24   27.50
   2   0   1 9817.72  177.88
  -2   0  -1 9999.00  181.18
   2   0   1 9608.94  180.18
  -2   0  -1 9920.21  181.98
   3   0   1    9.90    1.20
  -3   0  -1    3.90    0.90
   3   0   1    7.00    0.70
  -3   0  -1    5.30    0.90
   4   0   1   73.29    2.20
  -4   0  -1   68.99    2.90
   4   0   1   72.89    2.90
  -4   0  -1   75.49    3.30
   4   0   1   73.99    3.10
  -5   0  -1    8.20    1.40
   5   0   1    7.40    1.30
   5   0   1    8.20    0.90
   5   0   1    7.40    1.50
  -5   0  -1    8.50    1.60
   6   0   1    1.00    1.00
  -6   0  -1   -0.70    0.70
   6   0   1    0.40    0.60
  -6   0  -1    0.70    0.90
   6   0   1    1.50    1.00
   7   0   1    4.10    1.50
   7   0   1    1.70    1.30
  -7   0  -1    2.60    1.60
  -7   0  -1    2.20    1.30
  -8   0  -1   15.30    2.90
   8   0   1   14.30    2.60
   8   0   1   18.40    2.70
  -8   0  -1   18.10    2.60
   9   0   1   83.99    5.40
  -9   0  -1   81.59    5.80
  -9   0  -1   89.09    5.10
   9   0   1   82.79    5.00
  10   0   1   -0.70    1.60
 -10   0  -1   -1.90    1.40
  10   0   1    1.50    1.70
 -10   0  -1   -1.00    2.00
 -11   0  -1  140.69    7.40
 -11   0  -1  157.48    8.90
  11   0   1  138.79    7.90
 -12   0  -1   24.00    4.80
  12   0   1   21.60    4.50
 -12   0  -1   32.30    4.50
 -13   0  -1    5.90    3.80
  13   0   1    8.60    3.40
 -13   0  -1    5.10    2.90
 -13  -1   1   30.00    5.60
  13  -1  -1   26.40    5.10
 -13   1   1   31.70    5.40
  13   1  -1   30.00    5.60
 -12  -1   1  133.19    8.70
  12  -1  -1  137.29    8.50
 -12  -1   1  133.79    7.00
  12   1  -1  141.79    8.90
 -12   1   1  128.49    7.30
 -12   1   1  125.39    8.40
  11  -1  -1  271.87   11.50
 -11  -1   1  264.57   11.50
  11  -1  -1  265.67   11.20
 -11  -1   1  272.47    9.90
 -11   1   1  264.17   10.00
  11   1  -1  273.07   11.30
 -11   1   1  269.37   11.50
  11   1  -1  260.47   11.70
  10  -1  -1   41.10    5.00
 -10  -1   1   39.80    4.10
  10  -1  -1   39.90    4.70
 -10  -1   1   44.00    5.20
 -10   1   1   37.90    4.00
  10   1  -1   37.70    4.60
 -10   1   1   40.70    4.90
  10   1  -1   36.50    4.90
  -9  -1   1   74.49    5.30
   9  -1  -1   78.09    5.30
  -9  -1   1   83.49    4.60
   9  -1  -1   69.39    5.00
  -9   1   1   82.99    4.60
   9   1  -1   73.49    5.50
   9   1  -1   74.99    5.40
  -9   1   1   79.79    5.30
   8  -1  -1   50.09    4.60
  -8  -1   1   55.69    5.00
  -8  -1   1   46.00    3.40
  -8   1   1   52.39    3.50
   8   1  -1   54.49    4.10
  -8   1   1   56.09    4.20
   8   1  -1   46.30    4.80
  -7  -1   1  215.18    6.90
  -7  -1   1  211.48    7.80
   7   1  -1  193.18    6.00
  -7   1   1  209.98    7.50
   7   1  -1  221.48    8.30
  -7   1   1  185.28    6.50
   7   1  -1  214.28    7.80
  -6  -1   1   17.00    2.00
  -6  -1   1   15.60    2.30
   6   1  -1   13.20    2.10
  -6   1   1   22.10    2.60
   6   1  -1   14.90    2.50
  -6   1   1   19.40    2.10
   6   1  -1   19.80    2.00
  -5  -1   1  135.09    4.50
  -5  -1   1  126.59    4.90
  -5   1   1  118.79    4.70
   5   1  -1  137.59    4.20
   5   1  -1  124.09    5.20
   5   1  -1  129.09    5.10
  -5   1   1  135.89    4.50
  -4  -1   1 3269.27   57.69
  -4  -1   1 3161.18   58.39
  -4  -1   1 3120.09   58.89
  -4  -1   1 3164.88   59.09
  -4   1   1 3143.39   58.89
   4   1  -1 3125.09   59.69
  -4   1   1 3247.18   58.39
   4   1  -1 3203.88   59.59
   4   1  -1 3179.78   58.19
  -3  -1   1  460.25    9.70
  -3  -1   1  459.05   10.10
  -3  -1   1  462.45   10.20
  -3  -1   1  470.25    9.60
   3   1  -1  428.86   10.50
   3   1  -1  464.85   10.60
   3   1  -1  445.26    9.70
  -3   1   1  462.85    9.90
  -3   1   1  457.75    9.70
   2  -1  -1  269.27    5.30
  -2  -1   1  259.47    5.90
  -2  -1   1  268.47    6.20
  -2  -1   1  272.57    6.30
   2   1  -1  268.07    6.60
   2   1  -1  268.37    6.50
  -2   1   1  267.87    5.90
   2   1  -1  264.17    6.10
  -2   1   1  268.57    5.90
   1  -1  -1 1981.50   36.80
   1  -1  -1 1999.70   36.20
  -1  -1   1 1992.40   36.50
  -1  -1   1 2010.70   36.70
  -1  -1   1 1984.30   36.30
  -1   1   1 1955.90   36.60
   1   1  -1 1970.60   37.00
   1   1  -1 2002.80   36.70
  -1   1   1 2028.60   36.00
   1   1  -1 2060.89   36.60
  -1   1   1 2014.20   36.60
  -1   1   1 2016.70   36.20
   0  -1   1 4462.45   82.49
   0  -1  -1 4619.74   84.19
   0  -1   1 4524.55   82.29
   0  -1  -1 4584.94   81.99
   0  -1   1 4373.16   81.89
   0   1   1 4319.57   81.59
   0   1  -1 4474.05   83.89
   0   1  -1 4433.36   82.59
   0   1   1 4397.06   81.09
   0   1   1 4488.45   83.79
   1  -1   1 2091.39   37.30
   1  -1   1 2082.59   39.00
   1  -1   1 2121.39   37.90
  -1  -1  -1 2032.70   38.00
  -1  -1  -1 2132.69   37.50
   1   1   1 2065.99   38.10
  -1   1  -1 2015.50   38.30
   1   1   1 2031.80   37.80
  -1   1  -1 2141.89   39.00
  -1   1  -1 2000.50   37.80
  -2  -1  -1 1178.68   22.50
  -2  -1  -1 1216.58   22.40
  -2  -1  -1 1135.09   22.60
  -2   1  -1 1187.18   22.40
   2   1   1 1168.88   22.70
   2   1   1 1157.28   22.30
   2   1   1 1203.38   22.30
  -2   1  -1 1166.68   22.40
  -3  -1  -1   62.89    2.70
  -3  -1  -1   59.59    2.70
  -3  -1  -1   56.59    2.50
   3   1   1   56.89    2.30
   3   1   1   64.29    2.90
  -3   1  -1   57.69    2.50
  -3   1  -1   68.89    2.80
   3   1   1   60.49    2.40
  -4  -1  -1  477.05   10.90
  -4  -1  -1  474.85   11.30
   4   1   1  481.35   10.80
  -4   1  -1  487.65   10.90
   4   1   1  489.25   11.50
  -4   1  -1  461.25   11.10
   4   1   1  477.85   10.40
  -5  -1  -1   16.10    2.00
  -5  -1  -1   17.10    2.20
   5   1   1   17.00    1.70
  -5   1  -1   13.70    1.90
   5   1   1   15.80    1.80
   5   1   1   20.70    2.40
  -5   1  -1   13.20    1.80
  -6  -1  -1  515.65   12.80
  -6  -1  -1  531.55   13.50
   6   1   1  540.45   11.90
  -6   1  -1  505.95   13.30
   6   1   1  526.15   12.80
   6   1   1  514.35   13.50
  -6   1  -1  533.85   12.80
  -7  -1  -1  785.62   18.10
  -7  -1  -1  778.52   19.00
  -7   1  -1  773.72   18.90
   7   1   1  788.72   18.20
  -7   1  -1  779.92   18.10
   7   1   1  784.52   16.80
   7   1   1  788.02   19.10
  -8  -1  -1  408.66   11.60
   8  -1   1  403.96   11.80
   8  -1   1  382.36   11.80
  -8  -1  -1  419.16   12.70
  -8   1  -1  413.36   11.70
  -8   1  -1  393.26   12.40
   8   1   1  392.26   12.40
   8   1   1  412.06   11.80
  -9  -1  -1  121.69    6.70
  -9  -1  -1  115.29    5.80
   9  -1   1  117.99    6.20
   9  -1   1  115.49    6.00
   9   1   1  130.19    6.90
  -9   1  -1  115.99    6.70
   9   1   1  113.59    5.90
  -9   1  -1  119.39    6.00
 -10  -1  -1    0.70    1.90
 -10  -1  -1    2.80    2.30
  10  -1   1    2.60    1.90
  10  -1   1   -0.70    1.60
 -10   1  -1    3.80    2.00
 -10   1  -1   -1.00    1.90
  10   1   1    2.40    2.20
 -11  -1  -1   31.10    4.20
  11  -1   1   25.10    4.20
 -11  -1  -1   24.10    4.60
  11   1   1   18.50    4.00
 -11   1  -1   21.90    3.70
 -11   1  -1   24.00    4.40
 -12  -1  -1   16.90    4.40
  12  -1   1   14.10    3.50
 -12  -1  -1   22.70    4.00
 -12   1  -1   19.60    3.70
 -12   1  -1   20.30    4.60
  12   1   1   13.30    3.70
 -13  -1  -1   12.90    4.30
  13  -1   1   15.60    4.10
 -13  -1  -1   15.10    3.70
 -13   1  -1   13.50    4.40
 -13   1  -1   10.40    3.50
  13   1   1    7.70    3.70
  13  -2  -1   39.20    6.00
 -13  -2   1   30.90    5.70
 -13   2   1   35.80    6.00
  13   2  -1   41.40    6.60
  12  -2  -1    8.40    3.30
 -12  -2   1   12.70    3.00
 -12  -2   1   11.30    3.90
 -12   2   1   18.60    4.40
 -12   2   1   16.10    3.70
  12   2  -1   20.80    4.70
 -11  -2   1  110.19    7.70
  11  -2  -1  100.29    6.90
 -11  -2   1  111.59    6.20
  11  -2  -1  112.29    7.30
 -11   2   1  114.09    6.60
 -11   2   1  114.79    7.40
  11   2  -1  116.59    8.20
 -10  -2   1   80.09    5.00
 -10  -2   1   93.59    6.50
  10  -2  -1   83.89    6.20
  10   2  -1   92.69    6.90
 -10   2   1   82.39    5.40
 -10   2   1   86.09    6.20
  10   2  -1   86.29    6.20
  -9  -2   1   37.80    4.60
  -9  -2   1   37.40    3.80
   9   2  -1   37.90    4.90
  -9   2   1   21.60    3.50
  -9   2   1   29.00    3.40
   9   2  -1   31.60    4.30
  -8  -2   1  344.27   10.00
  -8  -2   1  309.57   10.90
   8   2  -1  310.57    9.60
  -8   2   1  337.47   10.20
  -8   2   1  325.47   10.60
   8   2  -1  333.57   11.20
   8   2  -1  351.06   12.00
  -7  -2   1   40.10    4.00
  -7  -2   1   46.60    3.20
  -7   2   1   51.79    3.60
   7   2  -1   43.10    4.40
   7   2  -1   48.70    3.10
   7   2  -1   42.10    4.20
  -7   2   1   52.99    3.50
  -6  -2   1  583.74   13.60
  -6  -2   1  549.35   14.20
  -6  -2   1  550.44   14.20
  -6   2   1  566.24   13.80
  -6   2   1  593.64   13.80
   6   2  -1  582.24   15.30
   6   2  -1  559.34   14.70
   6   2  -1  564.34   13.50
  -5  -2   1  875.51   19.50
  -5  -2   1  898.71   19.80
  -5  -2   1  885.41   18.40
  -5  -2   1  908.01   19.00
   5   2  -1  911.71   20.40
   5   2  -1  906.21   19.10
  -5   2   1  906.71   19.10
   5   2  -1  859.81   20.30
  -5   2   1  908.21   19.10
   4  -2  -1   15.30    0.90
  -4  -2   1   13.80    1.60
  -4  -2   1   17.60    2.00
  -4  -2   1   16.90    1.80
  -4  -2   1   14.10    1.90
  -4   2   1   15.60    1.80
   4   2  -1   15.00    2.10
   4   2  -1   15.10    1.80
  -4   2   1   15.60    1.70
   4   2  -1   13.50    2.10
   3  -2  -1    0.10    0.40
  -3  -2   1    0.10    0.60
  -3  -2   1   -0.60    0.80
   3  -2  -1    0.10    0.40
  -3  -2   1   -0.70    0.60
  -3   2   1    0.50    0.60
  -3   2   1    0.60    0.80
   3   2  -1    0.40    0.90
   3   2  -1    1.70    1.00
   3   2  -1   -0.60    0.60
   2  -2  -1  191.18    4.80
  -2  -2   1  190.68    5.60
  -2  -2   1  177.98    4.80
   2  -2  -1  181.18    4.50
  -2  -2   1  183.38    5.20
   2   2  -1  195.08    5.70
  -2   2   1  188.18    4.20
   2   2  -1  181.98    5.30
  -2   2   1  186.58    4.30
  -1  -2   1 5433.16   99.39
   1  -2  -1 5288.47   98.19
   1  -2  -1 5283.77   98.29
  -1  -2   1 5585.44  100.99
  -1  -2   1 5230.98   99.79
  -1   2   1 5335.17   98.19
  -1   2   1 5282.67   97.39
   1   2  -1 5122.49   95.99
   1   2  -1 5284.77   96.19
   0  -2  -1 1862.31   35.30
   0  -2  -1 1895.01   35.30
   0  -2  -1 1913.51   34.00
   0  -2   1 1864.11   35.50
   0  -2   1 1867.61   35.10
   0   2   1 1939.21   35.70
   0   2  -1 1886.81   35.30
   0   2  -1 1851.61   35.30
   0   2   1 1927.81   34.10
   0   2   1 1896.61   35.30
  -1  -2  -1 1333.17   23.90
   1  -2   1 1281.87   24.90
  -1  -2  -1 1286.47   25.00
  -1  -2  -1 1330.17   25.30
   1  -2   1 1328.27   23.50
   1  -2   1 1292.87   24.40
  -1   2  -1 1255.57   24.50
   1   2   1 1280.77   25.00
   1   2   1 1262.57   25.30
  -1   2  -1 1306.47   24.40
  -2  -2  -1 1435.56   27.90
   2  -2   1 1464.75   27.90
  -2  -2  -1 1462.05   27.30
   2  -2   1 1467.15   26.80
  -2  -2  -1 1468.45   28.50
   2  -2   1 1453.75   26.90
  -2   2  -1 1431.76   28.00
   2   2   1 1442.96   28.50
   2   2   1 1424.46   28.10
  -2   2  -1 1461.65   26.60
  -3  -2  -1 2655.03   51.89
  -3  -2  -1 2799.42   51.19
   3  -2   1 2729.13   49.70
  -3   2  -1 2809.62   51.59
   3   2   1 2745.53   51.49
   3   2   1 2841.82   52.49
  -3   2  -1 2740.53   51.19
  -4  -2  -1   73.89    3.40
   4  -2   1   73.79    2.10
  -4  -2  -1   73.19    3.70
  -4  -2  -1   67.79    3.30
  -4   2  -1   76.29    3.40
   4   2   1   77.09    3.90
  -4   2  -1   71.79    3.40
   4   2   1   73.79    3.30
   4   2   1   73.29    3.50
  -5  -2  -1   91.39    4.50
  -5  -2  -1   94.99    4.30
  -5  -2  -1   88.49    4.10
   5   2   1   97.49    4.30
  -5   2  -1   95.99    4.30
  -5   2  -1   96.89    4.30
   5   2   1   98.19    4.00
   5   2   1   99.39    4.80
  -6  -2  -1  339.07   10.00
  -6  -2  -1  334.37    9.50
  -6   2  -1  325.07    9.70
  -6   2  -1  334.07    9.60
   6   2   1  325.97   10.30
   6   2   1  336.87    9.70
   6   2   1  340.07    9.20
  -7  -2  -1  268.47    9.30
  -7  -2  -1  273.87    8.90
   7   2   1  288.47   10.00
   7   2   1  289.97    9.10
   7   2   1  287.67    8.50
  -7   2  -1  263.37    9.10
  -7   2  -1  291.67    9.20
  -8  -2  -1   10.80    2.30
  -8  -2  -1    9.60    2.50
   8   2   1    7.80    2.10
  -8   2  -1   12.40    2.60
   8   2   1   12.80    2.80
  -8   2  -1    8.20    2.20
  -9  -2  -1   43.10    4.30
  -9  -2  -1   38.60    4.60
  -9   2  -1   37.80    4.50
  -9   2  -1   38.60    4.10
   9   2   1   38.20    4.20
   9   2   1   35.10    4.60
  10  -2   1   47.00    5.00
 -10  -2  -1   57.39    6.00
  10  -2   1   59.39    5.70
 -10  -2  -1   56.99    5.20
 -10   2  -1   61.49    6.20
 -10   2  -1   55.09    5.40
  10   2   1   57.59    6.10
 -11  -2  -1  111.49    7.90
  11  -2   1  120.49    7.20
 -11  -2  -1  102.49    6.50
  11   2   1  123.39    8.00
 -11   2  -1  108.59    7.70
 -11   2  -1  108.69    6.90
 -12  -2  -1   17.30    4.50
  12  -2   1   24.10    4.50
 -12  -2  -1   23.10    4.00
 -12   2  -1   22.70    4.20
 -12   2  -1   25.50    5.10
  12   2   1   21.90    4.80
  13  -2   1   93.39    8.40
 -13  -2  -1   92.89    6.70
 -13  -2  -1   95.09    9.20
 -13   2  -1   96.59    8.10
 -13   2  -1   97.49    9.20
  13   2   1   88.49    9.00
 -13  -3   1  112.89    9.90
  13   3  -1   91.99    9.40
 -13   3   1   97.99    9.20
  12  -3  -1   54.29    6.30
 -12  -3   1   60.09    7.20
  12  -3  -1   51.99    6.40
 -12   3   1   54.99    6.20
  12   3  -1   67.19    8.00
 -11  -3   1   72.29    7.20
  11  -3  -1   66.29    6.70
 -11  -3   1   60.39    5.40
 -11   3   1   61.89    6.10
  11   3  -1   51.09    6.60
 -11   3   1   62.49    6.50
 -10  -3   1   34.50    4.20
 -10  -3   1   38.30    5.20
  10   3  -1   23.10    4.50
 -10   3   1   31.30    4.50
  10   3  -1   33.20    5.00
 -10   3   1   37.20    4.60
   9  -3  -1   52.39    4.00
  -9  -3   1   47.30    4.50
  -9  -3   1   50.79    5.30
   9   3  -1   50.09    5.90
  -9   3   1   53.79    5.00
   9   3  -1   64.99    6.20
  -9   3   1   48.80    4.70
  -8  -3   1  141.79    7.00
   8  -3  -1  154.38    6.20
  -8  -3   1  145.89    6.40
  -8   3   1  139.59    6.50
   8   3  -1  155.58    7.60
  -8   3   1  136.29    6.40
   8   3  -1  142.89    7.70
   8   3  -1  143.79    6.50
  -7  -3   1  351.16   11.00
  -7  -3   1  332.47   11.00
  -7  -3   1  341.27   10.20
   7   3  -1  345.17   11.90
  -7   3   1  333.77   10.20
  -7   3   1  349.77   10.50
   7   3  -1  355.56   10.60
   7   3  -1  342.97   11.50
  -6  -3   1  400.96   11.00
   6  -3  -1  408.76   10.70
  -6  -3   1  408.06   12.00
  -6  -3   1  405.56   11.50
  -6   3   1  404.46   10.90
  -6   3   1  418.86   11.40
   6   3  -1  417.56   11.50
   6   3  -1  411.76   12.70
   6   3  -1  423.76   12.60
  -5  -3   1  442.96   11.40
  -5  -3   1  439.06   11.10
   5  -3  -1  447.16   10.90
  -5  -3   1  425.46   12.10
  -5  -3   1  423.96   11.30
   5  -3  -1  439.36    9.50
  -5   3   1  443.56   10.80
   5   3  -1  438.76   11.70
   5   3  -1  449.95   12.80
   5   3  -1  456.75   12.70
  -4  -3   1  144.49    5.10
  -4  -3   1  143.49    5.20
   4  -3  -1  150.98    5.00
  -4  -3   1  157.48    6.00
   4  -3  -1  141.99    4.20
   4   3  -1  150.18    6.20
  -4   3   1  146.79    4.70
   4   3  -1  146.89    5.50
   3  -3  -1  226.48    5.80
  -3  -3   1  217.48    6.70
  -3  -3   1  225.08    6.30
  -3  -3   1  221.98    7.20
   3  -3  -1  219.98    6.30
   3   3  -1  222.88    6.90
   3   3  -1  222.68    7.40
  -3   3   1  228.88    5.00
  -3   3   1  227.38    5.60
  -2  -3   1 1791.52   35.30
   2  -3  -1 1826.02   34.50
  -2  -3   1 1821.12   35.80
  -2  -3   1 1825.82   34.20
   2  -3  -1 1844.52   34.90
   2   3  -1 1805.72   35.50
   2   3  -1 1768.82   35.80
  -2   3   1 1811.62   35.00
  -2   3   1 1833.62   33.90
  -1  -3   1   14.60    1.70
  -1  -3   1   16.30    1.40
  -1  -3   1   15.90    2.00
   1  -3  -1   17.60    1.80
   1  -3  -1   15.30    1.80
   1   3  -1   15.50    1.80
  -1   3   1   14.00    1.50
  -1   3   1   16.00    1.90
   1   3  -1   14.50    2.00
   0  -3  -1    6.50    1.20
   0  -3   1    6.90    1.20
   0  -3  -1    9.10    0.50
   0  -3  -1    6.50    1.30
   0  -3   1    7.40    1.40
   0   3  -1    8.00    1.40
   0   3   1    7.00    1.30
   0   3   1    6.90    1.40
   0   3  -1    5.90    1.30
   0   3   1    9.90    0.70
  -1  -3  -1  244.58    6.80
   1  -3   1  230.98    6.10
   1  -3   1  238.08    6.70
  -1  -3  -1  227.08    5.10
  -1  -3  -1  224.08    6.70
   1   3   1  212.18    6.80
  -1   3  -1  224.98    6.30
   1   3   1  231.48    6.60
  -1   3  -1  224.18    6.10
  -2  -3  -1 1179.98   24.60
  -2  -3  -1 1196.58   25.00
  -2  -3  -1 1249.88   23.30
   2  -3   1 1265.67   22.10
   2  -3   1 1220.88   23.70
   2  -3   1 1216.48   24.60
   2   3   1 1196.88   24.80
  -2   3  -1 1226.98   23.30
  -2   3  -1 1192.38   23.90
   2   3   1 1193.28   25.30
   3  -3   1   52.79    1.90
  -3  -3  -1   48.30    3.20
  -3  -3  -1   45.20    2.40
   3  -3   1   50.89    2.20
  -3  -3  -1   50.39    2.90
   3  -3   1   48.80    2.80
   3   3   1   48.20    3.30
  -3   3  -1   47.10    1.60
   3   3   1   46.00    2.90
   4  -3   1  488.75   10.70
  -4  -3  -1  497.35   11.70
   4  -3   1  485.45   10.30
   4  -3   1  498.45   12.10
  -4  -3  -1  489.15   12.80
   4   3   1  489.15   12.30
  -4   3  -1  482.95   12.30
   4   3   1  488.55   13.10
   5  -3   1  190.08    6.60
   5  -3   1  194.98    5.90
  -5  -3  -1  190.48    6.60
  -5  -3  -1  185.38    7.20
  -5  -3  -1  182.48    6.60
  -5   3  -1  180.88    6.70
   5   3   1  188.28    6.70
  -5   3  -1  186.68    6.40
   5   3   1  201.88    7.70
   6  -3   1  325.57    9.60
  -6  -3  -1  318.97   10.40
  -6  -3  -1  307.87    9.60
  -6  -3  -1  336.07   10.00
   6   3   1  329.47   10.90
  -6   3  -1  304.67    9.70
   6   3   1  314.07    9.60
  -6   3  -1  316.97    9.60
  -7  -3  -1   28.00    3.30
  -7  -3  -1   31.30    3.60
   7  -3   1   34.90    3.50
   7   3   1   32.50    3.50
  -7   3  -1   24.80    3.20
   7   3   1   28.30    4.00
  -7   3  -1   33.60    3.80
  -8  -3  -1   23.40    3.60
  -8  -3  -1   15.80    2.70
  -8   3  -1   21.00    3.20
  -8   3  -1   17.50    3.20
   8   3   1   19.40    3.00
   8   3   1   20.50    3.60
  -9  -3  -1   51.49    4.90
   9  -3   1   59.69    4.60
  -9  -3  -1   58.49    5.70
  -9   3  -1   74.09    5.30
   9   3   1   60.09    6.40
  -9   3  -1   52.99    5.50
  10  -3   1  103.69    6.30
 -10  -3  -1  107.79    6.40
  10  -3   1   99.19    5.90
 -10  -3  -1  100.29    6.80
 -10   3  -1   90.09    6.20
 -10   3  -1  113.29    7.30
  10   3   1   94.79    8.30
 -11  -3  -1  127.39    7.30
 -11  -3  -1  126.09    8.20
  11  -3   1  123.89    7.10
  11  -3   1  131.59    7.70
 -11   3  -1  118.69    7.80
  11   3   1  117.69    8.30
 -11   3  -1  117.69    7.50
 -12  -3  -1   39.00    5.10
 -12  -3  -1   30.10    5.20
  12   3   1   44.60    6.70
 -12   3  -1   31.00    4.90
 -12   3  -1   42.90    6.10
 -13  -3  -1   39.00    5.40
 -13  -3  -1   29.80    5.50
  13   3   1   28.00    5.90
 -13   3  -1   36.10    6.10
 -13   3  -1   35.20    5.70
 -12  -4   1   56.19    6.80
  12  -4  -1   40.30    6.10
  12   4  -1   36.00    6.30
 -11  -4   1   98.29    8.50
 -11  -4   1   99.99    6.50
  11   4  -1  100.89    9.60
 -10  -4   1   32.00    4.90
 -10  -4   1   32.20    4.20
 -10   4   1   38.60    4.90
  10   4  -1   29.70    5.30
  -9  -4   1   -0.80    1.70
   9  -4  -1    0.90    1.60
  -9  -4   1    2.50    2.30
   9   4  -1    2.30    2.50
   9   4  -1    4.40    2.30
  -9   4   1    0.20    1.90
  -8  -4   1  143.59    6.70
  -8  -4   1  143.69    7.20
  -8  -4   1  152.08    7.70
   8  -4  -1  136.59    6.20
  -8   4   1  155.78    6.90
   8   4  -1  129.79    7.90
   8   4  -1  145.09    7.10
  -7  -4   1    4.40    1.90
   7  -4  -1    3.30    1.50
  -7  -4   1    1.90    1.90
  -7  -4   1    6.60    2.00
   7   4  -1    4.20    2.40
  -7   4   1    4.20    1.80
   7   4  -1    5.30    2.30
  -6  -4   1   84.39    4.60
   6  -4  -1   80.89    4.30
  -6  -4   1   69.49    4.30
  -6  -4   1   71.69    5.00
   6   4  -1   67.89    5.10
   6   4  -1   77.69    4.80
  -6   4   1   77.89    4.10
  -5  -4   1  310.47    9.50
   5  -4  -1  332.57    9.20
  -5  -4   1  294.27   10.10
  -5  -4   1  298.37    9.00
   5   4  -1  304.37    9.90
   5   4  -1  293.27   10.50
  -4  -4   1  176.78    6.60
   4  -4  -1  177.48    5.50
  -4  -4   1  189.48    6.20
  -4  -4   1  166.88    7.00
   4  -4  -1  177.78    6.20
   4   4  -1  174.18    6.90
   4   4  -1  181.38    7.50
  -3  -4   1  328.77    8.40
   3  -4  -1  335.97    9.20
  -3  -4   1  331.07    9.60
  -3  -4   1  330.77   10.10
   3  -4  -1  314.77    8.50
   3   4  -1  326.87    9.80
  -3   4   1  328.17    7.60
   3   4  -1  326.17   10.20
  -2  -4   1   79.89    4.50
   2  -4  -1   87.99    4.10
   2  -4  -1   84.79    3.70
  -2  -4   1   76.29    3.10
  -2  -4   1   83.39    4.10
  -2   4   1   87.89    4.10
   2   4  -1   81.59    4.20
  -2   4   1   85.09    3.40
   2   4  -1   68.99    4.20
  -1  -4   1  143.39    4.10
   1  -4  -1  136.39    5.10
  -1  -4   1  140.29    5.70
  -1  -4   1  144.09    5.40
   1  -4  -1  129.19    5.20
   1   4  -1  135.89    5.40
   1   4  -1  131.49    5.50
  -1   4   1  131.79    5.30
  -1   4   1  147.29    5.00
   0  -4   1  131.69    5.40
   0  -4   1  139.09    5.20
   0  -4  -1  139.39    5.50
   0  -4  -1  142.79    2.90
   0  -4  -1  146.69    5.30
   0   4  -1  134.89    5.30
   0   4  -1  134.69    5.10
   0   4   1  128.59    5.00
   0   4   1  133.29    5.50
   0   4   1  140.39    3.10
   1  -4   1   44.10    3.10
   1  -4   1   44.70    2.80
  -1  -4  -1   37.40    2.80
  -1  -4  -1   48.30    1.80
  -1  -4  -1   43.70    3.20
  -1   4  -1   40.40    2.60
   1   4   1   41.50    2.90
   1   4   1   41.80    2.00
   1   4   1   38.60    3.60
  -1   4  -1   43.10    2.90
  -2  -4  -1   94.99    4.60
   2  -4   1  102.09    4.10
  -2  -4  -1  106.19    3.50
  -2  -4  -1  107.99    5.10
   2  -4   1  109.39    4.80
   2   4   1  105.49    4.80
   2   4   1  117.49    5.40
  -2   4  -1  109.99    4.40
  -2   4  -1  112.29    4.00
   3  -4   1  540.75   13.50
  -3  -4  -1  543.65   14.20
  -3  -4  -1  577.14   12.30
  -3  -4  -1  536.15   13.60
   3  -4   1  542.45   12.40
   3   4   1  530.25   14.50
  -3   4  -1  528.45   11.30
   3   4   1  527.65   13.80
  -4  -4  -1  300.67    8.20
  -4  -4  -1  295.67    9.80
   4  -4   1  288.57    7.60
   4  -4   1  284.77    8.80
   4  -4   1  288.07    7.20
   4   4   1  301.57   10.20
   4   4   1  283.47    9.20
  -5  -4  -1  458.55   13.60
  -5  -4  -1  450.85   12.00
   5  -4   1  475.45   12.70
   5  -4   1  483.15   12.10
   5   4   1  452.25   13.00
   5   4   1  481.25   14.10
  -6  -4  -1  116.49    5.90
  -6  -4  -1  111.79    5.30
   6  -4   1  109.49    5.40
  -6  -4  -1  113.49    6.30
   6   4   1  110.59    5.80
   6   4   1  119.39    6.80
  -7  -4  -1   70.09    4.80
   7  -4   1   67.99    4.50
  -7  -4  -1   66.79    5.90
  -7  -4  -1   71.69    4.80
   7   4   1   64.29    6.20
   7   4   1   66.39    4.70
  -8  -4  -1  143.79    7.00
   8  -4   1  129.09    6.50
  -8  -4  -1  134.09    6.90
  -8   4  -1  135.79    7.10
   8   4   1  132.09    7.80
   8   4   1  131.49    6.90
   9  -4   1    3.10    1.90
  -9  -4  -1    3.00    2.30
  -9  -4  -1    6.50    2.50
   9   4   1    8.80    3.20
  -9   4  -1    6.50    2.80
   9   4   1    4.60    2.30
  10  -4   1    4.70    2.30
 -10  -4  -1    7.20    2.70
 -10  -4  -1    2.30    2.20
  10   4   1   -0.20    2.90
 -11  -4  -1   44.30    5.30
 -11  -4  -1   26.90    4.90
  11   4   1   36.10    6.20
 -12  -4  -1   33.20    4.80
 -12  -4  -1   31.00    5.50
  12   4   1   36.00    6.30
 -11  -5   1   37.10    5.50
 -11  -5   1   30.60    4.50
  11   5  -1   31.60    6.00
 -10  -5   1   21.20    4.40
 -10  -5   1   19.40    3.80
  10   5  -1   27.70    5.40
  -9  -5   1  236.78    9.70
  -9  -5   1  223.18    9.90
   9   5  -1  239.98   10.50
   9   5  -1  246.98   12.00
  -8  -5   1  394.56   14.00
   8  -5  -1  357.06   11.50
  -8  -5   1  359.36   12.30
  -8  -5   1  361.66   12.50
   8   5  -1  375.26   13.10
   8   5  -1  387.66   14.70
   7  -5  -1  193.28    7.60
  -7  -5   1  167.68    7.70
  -7  -5   1  186.28    7.80
  -7  -5   1  181.08    9.00
   7   5  -1  175.88    9.40
   7   5  -1  175.88    8.30
  -6  -5   1  101.19    5.60
  -6  -5   1   95.19    5.20
   6  -5  -1   97.89    5.20
  -6  -5   1   91.69    6.10
   6   5  -1   91.19    5.80
   6   5  -1   94.79    6.50
  -5  -5   1   28.30    3.50
  -5  -5   1   24.40    3.00
   5  -5  -1   35.70    3.60
  -5  -5   1   29.20    4.10
   5   5  -1   27.70    3.70
   5   5  -1   32.20    4.30
  -4  -5   1   42.40    3.00
  -4  -5   1   38.60    4.30
  -4  -5   1   41.00    4.10
   4  -5  -1   46.70    3.20
   4  -5  -1   43.40    4.00
   4   5  -1   44.50    4.80
   4   5  -1   42.60    4.50
  -4   5   1   43.60    1.90
   3  -5  -1   52.29    3.80
   3  -5  -1   51.19    3.40
  -3  -5   1   55.69    4.40
  -3  -5   1   53.79    4.00
  -3  -5   1   53.69    3.00
   3   5  -1   56.59    5.00
  -3   5   1   51.89    2.70
   3   5  -1   58.49    4.20
  -2  -5   1  202.68    5.90
   2  -5  -1  194.78    7.00
  -2  -5   1  213.28    7.80
  -2  -5   1  223.68    8.40
   2  -5  -1  223.58    7.70
  -2   5   1  208.68    6.50
  -2   5   1  216.88    7.60
   2   5  -1  198.88    8.00
   2   5  -1  202.78    7.80
  -1  -5   1  913.71   21.00
   1  -5  -1  918.41   20.60
   1  -5  -1  899.71   20.90
  -1  -5   1  902.11   21.50
  -1  -5   1  918.11   18.10
   1   5  -1  905.81   21.30
  -1   5   1  906.71   20.00
  -1   5   1  860.81   20.80
   1   5  -1  936.41   21.10
   0  -5   1  730.53   14.50
   0  -5  -1  680.93   17.10
   0  -5   1  710.33   17.80
   0  -5  -1  714.43   17.70
   0  -5   1  718.73   17.30
   0   5   1  756.62   18.20
   0   5   1  744.73   17.20
   0   5  -1  738.73   17.60
   0   5  -1  718.63   17.20
  -1  -5  -1   88.59    4.70
   1  -5   1   84.99    4.50
   1  -5   1   85.39    4.80
  -1  -5  -1   82.39    4.90
  -1   5  -1   92.69    4.60
   1   5   1   85.89    5.10
  -1   5  -1   73.99    4.00
   1   5   1   67.39    4.20
   1   5   1   77.19    3.40
   2  -5   1   96.99    5.10
  -2  -5  -1   79.39    5.00
   2  -5   1   90.09    4.50
  -2  -5  -1   86.09    4.80
  -2  -5  -1   88.29    3.10
   2   5   1   85.79    4.80
  -2   5  -1   87.99    4.40
   2   5   1   91.09    3.70
  -2   5  -1   95.29    4.10
   2   5   1   83.09    5.20
   3  -5   1   54.89    3.50
  -3  -5  -1   59.29    4.10
   3  -5   1   56.99    4.00
  -3  -5  -1   56.29    2.90
  -3  -5  -1   56.99    5.10
  -3   5  -1   59.59    2.80
   3   5   1   47.80    4.50
   3   5   1   57.19    5.10
   4  -5   1   64.89    4.30
  -4  -5  -1   61.79    3.40
   4  -5   1   55.79    3.40
  -4  -5  -1   55.09    5.10
   4   5   1   56.09    4.30
   4   5   1   52.49    5.30
   5  -5   1   54.79    4.10
  -5  -5  -1   58.69    3.70
  -5  -5  -1   54.79    5.40
   5   5   1   71.99    4.90
   5   5   1   64.99    6.20
  -6  -5  -1   73.59    5.10
   6  -5   1   68.09    4.70
  -6  -5  -1   75.59    5.70
  -6  -5  -1   73.09    4.50
   6   5   1   75.79    5.20
   6   5   1   69.19    6.60
   7  -5   1   88.39    5.50
  -7  -5  -1   88.49    6.40
  -7  -5  -1   93.19    5.50
  -7  -5  -1   98.59    6.00
   7   5   1   94.49    6.80
   7   5   1  102.69    6.30
  -8  -5  -1   41.30    4.60
   8  -5   1   43.40    4.70
  -8  -5  -1   41.00    4.80
   8   5   1   40.90    5.70
   8   5   1   40.50    4.90
   9  -5   1   44.30    4.90
  -9  -5  -1   46.20    5.20
  -9  -5  -1   39.40    4.80
   9   5   1   42.40    6.30
   9   5   1   46.90    5.60
 -10  -5  -1   37.70    5.20
 -10  -5  -1   33.50    4.80
  10  -5   1   43.20    7.20
  10   5   1   29.40    5.60
 -11  -5  -1   38.70    5.50
 -11  -5  -1   50.79    6.00
  11   5   1   44.40    7.00
 -10  -6   1   31.90    4.90
 -10  -6   1   40.50    5.30
  10   6  -1   35.40    5.60
  10   6  -1   40.90    6.70
  -9  -6   1    0.80    2.20
  -9  -6   1   -1.00    2.10
   9   6  -1   -1.90    2.60
   9   6  -1   -0.10    2.80
  -8  -6   1  152.08    7.70
  -8  -6   1  155.48    9.40
  -8  -6   1  144.59    7.80
   8   6  -1  170.28    9.20
   8   6  -1  154.98    9.80
  -7  -6   1   58.49    5.30
   7  -6  -1   55.79    5.20
  -7  -6   1   56.29    6.20
  -7  -6   1   61.19    5.80
   7   6  -1   61.19    6.30
   7   6  -1   44.50    6.30
  -6  -6   1   58.39    6.30
   6  -6  -1   55.79    5.30
  -6  -6   1   63.29    4.40
   6   6  -1   46.00    5.90
   6   6  -1   57.89    5.90
  -5  -6   1   73.19    5.20
   5  -6  -1   85.49    5.40
  -5  -6   1   73.19    4.40
  -5  -6   1   89.89    6.40
   5   6  -1   79.19    7.30
   5   6  -1   81.29    5.80
   4  -6  -1  104.39    6.00
  -4  -6   1  122.19    7.10
  -4  -6   1  114.09    6.30
   4  -6  -1  106.79    5.80
   4   6  -1  114.39    7.00
   4   6  -1  111.29    6.50
   3  -6  -1   19.90    3.30
  -3  -6   1   17.90    3.10
   3  -6  -1   17.60    2.80
  -3  -6   1   20.50    3.60
   3   6  -1   22.90    3.60
   3   6  -1   15.40    3.40
  -3   6   1   20.10    2.20
  -2  -6   1   11.40    2.90
   2  -6  -1    5.40    1.90
   2  -6  -1    6.30    2.30
  -2  -6   1    6.60    2.20
   2   6  -1   10.30    2.60
  -2   6   1    7.90    2.30
   2   6  -1    6.60    2.50
  -2   6   1   10.30    2.00
   1  -6  -1  190.48    8.10
   1  -6  -1  198.18    7.90
  -1  -6   1  209.18    8.20
  -1  -6   1  185.28    8.40
   1   6  -1  213.88    8.60
  -1   6   1  205.78    7.40
   1   6  -1  180.28    7.70
  -1   6   1  203.88    8.10
   0  -6  -1  128.69    6.60
   0  -6  -1  122.99    6.20
   0  -6   1  130.49    6.30
   0  -6   1  131.99    6.80
   0   6   1  123.89    6.00
   0   6  -1  136.09    6.20
   0   6   1  128.89    6.60
   0   6  -1  130.59    6.60
   1  -6   1  125.59    6.60
  -1  -6  -1  133.89    6.90
  -1  -6  -1  131.49    6.40
   1  -6   1  125.79    6.10
  -1   6  -1  133.99    5.80
  -1   6  -1  122.49    6.10
   1   6   1  134.69    6.30
   1   6   1  120.79    6.60
  -2  -6  -1  134.79    6.60
  -2  -6  -1  126.89    6.80
   2  -6   1  125.79    6.10
   2  -6   1  117.69    6.40
   2   6   1  141.39    7.20
  -2   6  -1  122.19    6.00
  -2   6  -1  135.19    5.50
   2   6   1  116.09    6.30
   3  -6   1   28.80    3.40
   3  -6   1   29.90    3.90
  -3  -6  -1   23.80    3.80
   3   6   1   24.60    4.10
   3   6   1   27.30    3.80
  -3   6  -1   26.60    2.50
   4  -6   1  114.59    6.30
  -4  -6  -1   83.79    6.00
   4   6   1   97.09    6.70
   4   6   1  100.39    6.10
   5  -6   1  131.29    6.90
  -5  -6  -1  129.79    7.70
   5   6   1  136.79    7.30
   5   6   1  116.49    7.60
  -6  -6  -1    1.40    2.20
  -6  -6  -1    4.90    2.60
   6  -6   1    4.10    2.30
   6   6   1    4.80    2.90
   6   6   1    5.60    2.70
  -7  -6  -1  157.38    9.00
  -7  -6  -1  163.18    8.30
   7  -6   1  154.08    7.90
   7   6   1  137.19    8.00
   7   6   1  163.88    9.60
  -8  -6  -1  218.08   10.10
   8  -6   1  220.18    9.50
  -8  -6  -1  234.28   11.20
   8   6   1  210.68   10.10
   8   6   1  193.88   11.00
   9  -6   1   -2.70    2.10
  -9  -6  -1   -2.80    2.10
   9   6   1    2.00    2.50
   9   6   1   -0.50    2.80
 -10  -6  -1   35.10    5.10
  10   6   1   24.60    5.50
  10   6   1   35.80    5.80
  -9  -7   1   37.30    6.00
  -9  -7   1   29.60    4.90
   9   7  -1   42.20    6.30
   9   7  -1   36.50    6.80
  -8  -7   1   19.30    4.70
  -8  -7   1   18.10    4.20
   8   7  -1   26.80    5.00
   8   7  -1   21.20    5.50
  -7  -7   1  113.59    8.20
  -7  -7   1  108.79    7.40
   7   7  -1  106.69    7.70
   7   7  -1  113.79   10.10
  -6  -7   1  176.38    9.90
   6  -7  -1  187.08    8.80
   6   7  -1  204.38   10.80
   6   7  -1  168.68    9.30
   5  -7  -1   31.30    4.30
  -5  -7   1   35.40    5.30
   5   7  -1   37.10    5.70
   5   7  -1   31.10    4.90
  -4  -7   1  116.19    6.90
   4  -7  -1   92.59    6.10
  -4  -7   1   91.59    6.90
   4   7  -1  105.89    7.40
   4   7  -1  102.79    6.80
  -3  -7   1   39.00    5.40
   3  -7  -1   40.40    4.50
  -3  -7   1   39.20    4.80
   3  -7  -1   55.29    5.60
   3   7  -1   34.50    5.10
  -3   7   1   37.50    3.20
   3   7  -1   36.90    4.80
  -2  -7   1  235.18    9.90
   2  -7  -1  230.08    9.20
  -2  -7   1  233.08   10.50
   2  -7  -1  234.48    9.90
   2   7  -1  217.78    9.50
  -2   7   1  260.87    9.80
   2   7  -1  236.88   10.40
  -2   7   1  235.88    8.20
   1  -7  -1   76.39    5.30
   1  -7  -1   82.69    6.10
  -1  -7   1   79.49    5.60
  -1  -7   1   88.09    6.50
   1   7  -1   82.29    5.90
  -1   7   1   81.19    5.00
   1   7  -1   74.49    5.30
  -1   7   1   82.09    5.60
   0  -7   1  233.78    9.60
   0  -7  -1  249.88   10.30
   0  -7  -1  242.48    9.60
   0  -7   1  237.28   10.30
   0   7   1  225.78    9.00
   0   7  -1  239.48    9.70
   0   7  -1  256.17    9.40
   0   7   1  236.88    9.90
  -1  -7  -1   84.79    6.20
   1  -7   1   97.19    6.40
   1  -7   1   94.09    5.80
  -1  -7  -1   82.19    5.70
  -1   7  -1   91.19    5.80
   1   7   1   91.29    6.30
   1   7   1   84.49    5.60
  -1   7  -1   80.19    5.00
  -2  -7  -1  233.18   10.30
   2  -7   1  255.57    9.60
   2  -7   1  253.77   10.40
   2   7   1  229.18   10.30
  -2   7  -1  228.28    9.00
  -2   7  -1  223.18    8.00
   2   7   1  225.48    9.50
   3  -7   1    1.90    2.20
   3  -7   1    6.90    2.40
  -3  -7  -1    1.80    2.60
   3   7   1    3.00    2.60
  -3   7  -1    3.60    1.60
   3   7   1    5.70    2.50
   4  -7   1   39.00    5.00
  -4  -7  -1   30.40    4.90
   4   7   1   27.40    4.80
   4   7   1   36.50    5.00
   5  -7   1  104.19    6.80
  -5  -7  -1   96.89    7.30
   5   7   1  107.59    8.10
   5   7   1   98.99    6.90
   6  -7   1   47.10    5.60
  -6  -7  -1   49.60    6.40
  -6  -7  -1   32.40    4.80
   6   7   1   43.90    5.70
   6   7   1   49.20    6.60
  -7  -7  -1   26.10    4.70
   7  -7   1   27.80    4.70
  -7  -7  -1   17.00    4.40
   7   7   1   18.50    4.70
   7   7   1   25.50    4.70
  -8  -7  -1   44.60    6.40
  -8  -7  -1   40.70    5.40
   8  -7   1   39.30    5.50
   8   7   1   53.89    7.40
   8   7   1   50.29    6.40
  -9  -7  -1   12.00    3.70
   9   7   1   12.00    3.90
   9   7   1    3.30    4.20
  -8  -8   1    5.00    3.40
  -8  -8   1    6.30    4.00
   8   8  -1   -0.10    3.70
   8   8  -1    8.40    3.80
  -7  -8   1    6.90    3.40
  -7  -8   1    6.10    3.40
   7   8  -1   10.70    3.90
   7   8  -1    5.80    4.30
  -6  -8   1   60.49    7.40
   6   8  -1   59.99    7.60
   6   8  -1   44.80    6.20
   5  -8  -1   34.10    5.00
  -5  -8   1   38.70    5.90
   5   8  -1   40.30    6.40
   5   8  -1   40.30    5.80
  -4  -8   1   65.79    7.20
   4  -8  -1   65.39    6.70
   4   8  -1   68.89    7.20
   4   8  -1   64.99    7.50
  -3  -8   1   28.90    4.80
   3  -8  -1   26.80    4.70
  -3  -8   1   35.20    5.40
   3   8  -1   24.50    4.60
   3   8  -1   19.50    4.30
   2  -8  -1   57.69    6.50
  -2  -8   1   47.50    6.30
  -2  -8   1   47.30    5.70
  -2   8   1   42.50    4.20
   2   8  -1   48.80    5.90
  -2   8   1   41.40    5.10
   2   8  -1   50.59    5.60
  -1  -8   1   17.00    3.70
  -1  -8   1   13.10    3.90
   1  -8  -1   19.50    4.20
   1   8  -1   17.40    3.40
  -1   8   1   23.10    4.30
  -1   8   1   17.20    3.20
   1   8  -1   21.00    4.20
   0  -8   1    0.00    1.90
   0  -8  -1    3.20    2.60
   0  -8   1    3.30    2.80
   0   8  -1    0.20    2.10
   0   8  -1    2.90    2.70
   0   8   1   -3.30    1.90
   0   8   1    5.50    2.30
   1  -8   1   72.59    7.20
   1  -8   1   73.49    6.60
  -1  -8  -1   92.49    7.00
   1   8   1   77.39    6.80
   1   8   1   65.69    6.90
  -1   8  -1   68.19    5.10
  -1   8  -1   77.79    6.70
   2  -8   1   61.79    6.00
  -2  -8  -1   61.09    6.80
   2  -8   1   66.49    6.80
   2   8   1   63.69    6.40
  -2   8  -1   65.09    6.00
  -2   8  -1   50.09    4.50
   2   8   1   53.39    6.60
  -3  -8  -1   24.70    4.70
   3  -8   1   42.30    5.80
   3   8   1   30.50    5.30
   3   8   1   26.50    4.50
   4  -8   1   16.40    4.20
  -4  -8  -1   21.80    4.90
   4   8   1   13.10    4.20
   4   8   1   19.10    4.20
  -5  -8  -1  123.69    8.80
   5  -8   1  121.59    8.00
   5   8   1  125.49    8.50
   5   8   1  123.79   10.40
  -6  -8  -1  101.79    7.70
  -6  -8  -1   98.79    9.10
   6  -8   1  113.59    8.10
   6   8   1  106.79    9.70
   6   8   1  110.29    8.20
  -7  -8  -1   23.70    5.00
   7  -8   1   10.40    4.10
  -7  -8  -1   16.40    4.50
   7   8   1   12.60    3.80
   7   8   1   26.80    6.10
  -8  -8  -1   19.90    4.80
  -8  -8  -1   27.40    5.10
   8   8   1   21.70    6.00
  -5  -9   1   11.60    4.50
   5   9  -1    5.10    3.90
   5   9  -1    9.30    4.00
   4  -9  -1   34.70    5.70
  -4  -9   1   36.30    6.00
   4   9  -1   42.00    6.00
   4   9  -1   37.30    6.20
   3  -9  -1   11.50    4.00
  -3  -9   1   13.90    4.30
   3   9  -1   19.80    4.70
   3   9  -1   18.30    4.30
   2  -9  -1  109.79    8.30
  -2  -9   1   96.39    9.30
   2   9  -1  107.69    8.00
   2   9  -1  113.99    7.70
  -1  -9   1   33.80    5.70
   1  -9  -1   34.20    5.70
  -1   9   1   28.20    4.60
   1   9  -1   27.60    4.80
  -1   9   1   32.00    4.30
   1   9  -1   31.10    5.00
   0  -9   1   14.90    4.30
   0  -9   1   12.70    4.20
   0  -9  -1   15.70    4.30
   0   9   1   12.80    3.20
   0   9  -1   12.70    3.30
   0   9  -1   11.20    3.50
   0   9   1    9.60    3.40
   1  -9   1    6.00    3.70
   1  -9   1   10.00    3.40
  -1  -9  -1    4.20    3.50
  -1   9  -1   12.40    3.70
  -1   9  -1    7.70    2.90
   1   9   1    4.90    3.10
   1   9   1   12.70    3.60
  -2  -9  -1   46.50    6.50
   2  -9   1   51.59    6.10
   2  -9   1   43.80    6.20
   2   9   1   46.40    6.30
   2   9   1   42.70    5.70
  -3  -9  -1    5.70    3.50
   3  -9   1    9.90    4.30
   3   9   1    6.40    3.60
   3   9   1    6.10    3.20
   4  -9   1   15.20    4.30
  -4  -9  -1   23.80    5.30
   4   9   1   19.90    5.10
   4   9   1   23.80    4.90
   5  -9   1   37.90    6.00
  -5  -9  -1   36.90    6.20
   5   9   1   35.30    5.50
   5   9   1   44.10    7.20
 -13   0   2   30.50    5.40
  13   0  -2   33.50    5.60
 -12   0   2   71.89    7.40
  12   0  -2   61.19    7.10
  12   0  -2   59.79    6.60
 -11   0   2   12.30    2.70
 -11   0   2    6.90    3.10
  11   0  -2    9.90    3.30
  11   0  -2   10.20    3.40
  10   0  -2   80.79    6.00
 -10   0   2   85.29    4.90
 -10   0   2   65.59    6.20
  10   0  -2   81.79    7.20
  -9   0   2  312.87   11.10
   9   0  -2  308.67   11.20
   9   0  -2  315.97   11.50
  -9   0   2  318.07    9.60
   8   0  -2    2.70    1.70
   8   0  -2    6.30    2.10
  -8   0   2    4.00    2.00
  -8   0   2    5.70    1.50
  -7   0   2   19.20    2.20
  -7   0   2   18.40    2.70
   7   0  -2   19.20    2.80
  -6   0   2  142.79    5.70
  -6   0   2  152.78    4.90
   6   0  -2  145.59    6.00
   5   0  -2  583.64   14.10
  -5   0   2  563.44   12.30
  -5   0   2  589.54   13.50
  -4   0   2  533.05   12.30
   4   0  -2  578.74   13.00
  -4   0   2  540.75   11.30
  -3   0   2 1846.02   33.60
  -3   0   2 1835.12   34.50
   3   0  -2 1801.62   35.10
  -3   0   2 1859.11   33.20
  -2   0   2 1977.70   35.70
  -2   0   2 1916.01   35.70
  -2   0   2 1881.41   35.00
  -2   0   2 1936.11   35.60
  -2   0   2 1981.00   36.00
   2   0  -2 1938.81   36.30
  -1   0   2  100.29    2.10
  -1   0   2  101.39    2.80
  -1   0   2   96.29    2.50
   1   0  -2  106.19    3.00
   0   0  -2  208.08    4.10
   0   0   2  202.68    4.40
   0   0  -2  207.78    4.30
   1   0   2    1.40    0.60
   1   0   2    1.40    0.40
  -1   0  -2    1.40    0.50
   1   0   2    1.80    0.40
   2   0   2  831.42   16.40
  -2   0  -2  812.42   16.00
   2   0   2  828.32   15.60
   2   0   2  815.72   15.30
  -2   0  -2  786.42   16.10
   3   0   2 3544.55   64.99
  -3   0  -2 3629.54   66.09
  -3   0  -2 3646.64   66.49
   3   0   2 3641.74   65.69
  -4   0  -2    1.40    0.90
  -4   0  -2    2.70    0.90
   4   0   2    1.70    0.60
   4   0   2    2.00    0.70
   4   0   2    2.60    0.60
   5   0   2   57.99    2.20
  -5   0  -2   58.49    3.40
  -5   0  -2   54.89    3.00
   5   0   2   51.59    2.90
   5   0   2   50.69    2.60
   6   0   2  356.26    8.00
   6   0   2  366.36    9.20
  -6   0  -2  346.67   10.20
  -6   0  -2  344.17    9.60
   6   0   2  340.17    9.70
   7   0   2  310.57    8.90
   7   0   2  297.77    9.40
  -7   0  -2  312.67    9.30
  -7   0  -2  294.37    9.90
   8   0   2   18.90    2.90
  -8   0  -2   14.20    2.90
  -8   0  -2   14.10    2.50
   8   0   2   19.10    2.60
  -9   0  -2    1.00    1.90
  -9   0  -2    2.50    1.80
   9   0   2    1.40    1.60
   9   0   2    2.40    1.70
 -10   0  -2   90.29    5.60
  10   0   2   92.09    6.00
 -10   0  -2   83.49    6.20
  11   0   2  163.38    8.60
 -11   0  -2  193.38    9.90
 -11   0  -2  176.38    8.50
  12   0   2  124.59    7.70
 -12   0  -2  120.19    7.20
 -12   0  -2  116.89    8.50
  13   0   2  191.78   11.20
 -13   0  -2  207.58   10.10
 -13   0  -2  215.08   11.90
 -13  -1   2   -0.10    3.10
  13  -1  -2    1.10    2.60
 -13   1   2    0.90    3.10
  13   1  -2   -0.20    3.10
 -12  -1   2   40.10    5.70
  12  -1  -2   32.70    5.50
  12  -1  -2   40.70    5.60
 -12   1   2   30.30    5.10
  12   1  -2   28.10    5.30
 -11  -1   2   16.50    2.90
 -11  -1   2   15.70    3.80
  11  -1  -2   11.40    3.40
  11  -1  -2   10.70    3.10
 -11   1   2   12.00    3.30
 -11   1   2   12.40    2.80
  11   1  -2   11.40    3.50
  11   1  -2   14.50    3.50
  10  -1  -2   60.79    6.00
 -10  -1   2   78.69    4.60
  10  -1  -2   68.19    6.60
 -10  -1   2   68.79    6.40
 -10   1   2   69.29    6.30
  10   1  -2   66.29    6.60
 -10   1   2   79.59    4.90
  10   1  -2   69.19    6.40
  -9  -1   2   37.20    3.50
  -9  -1   2   35.40    4.40
   9  -1  -2   40.90    4.70
   9   1  -2   29.60    4.20
   9   1  -2   44.70    4.90
  -9   1   2   38.00    4.30
  -9   1   2   38.30    3.70
  -8  -1   2  177.28    7.60
  -8  -1   2  182.38    6.40
   8  -1  -2  178.28    7.90
  -8   1   2  175.38    7.40
   8   1  -2  187.68    8.00
   8   1  -2  194.28    8.30
  -8   1   2  177.48    6.40
  -7  -1   2  181.08    6.00
  -7  -1   2  179.68    7.10
   7   1  -2  188.38    7.50
  -7   1   2  173.88    6.00
  -7   1   2  184.48    7.00
   7   1  -2  183.38    5.80
   7   1  -2  213.18    8.10
  -6  -1   2   45.30    2.60
  -6  -1   2   36.50    3.30
   6   1  -2   43.40    2.50
  -6   1   2   47.10    2.70
  -6   1   2   42.10    3.00
   6   1  -2   42.40    3.90
   6   1  -2   41.50    3.80
  -5  -1   2  253.97    5.90
  -5  -1   2  255.27    7.60
  -5  -1   2  245.18    6.60
  -5   1   2  251.97    7.30
  -5   1   2  248.08    6.60
   5   1  -2  256.47    8.00
   5   1  -2  235.18    7.80
   5   1  -2  260.57    6.70
  -4  -1   2  108.29    3.30
  -4  -1   2   98.09    3.70
  -4  -1   2  113.49    3.50
  -4  -1   2  102.29    4.00
  -4   1   2  100.69    3.40
   4   1  -2  107.49    3.50
   4   1  -2  108.49    4.50
   4   1  -2  107.89    4.40
  -4   1   2  107.69    3.80
  -3  -1   2  163.38    4.10
  -3  -1   2  160.08    4.80
  -3  -1   2  165.08    4.30
  -3  -1   2  156.28    4.50
   3   1  -2  159.18    5.20
  -3   1   2  160.08    4.40
   3   1  -2  162.18    5.10
  -3   1   2  162.38    4.20
  -2  -1   2 1909.21   35.90
   2  -1  -2 1970.30   36.00
  -2  -1   2 1945.21   36.00
  -2  -1   2 1939.71   35.70
   2   1  -2 1914.01   36.70
  -2   1   2 1946.11   35.50
  -2   1   2 1952.00   35.70
   2   1  -2 1914.71   36.30
  -1  -1   2 5392.56   99.19
  -1  -1   2 5350.16   99.09
  -1  -1   2 5340.97   98.09
   1  -1  -2 5327.77   96.69
  -1   1   2 5283.97   97.29
   1   1  -2 5125.19   97.69
  -1   1   2 5281.37   96.99
  -1   1   2 5383.76   97.09
   1   1  -2 5220.08   96.29
   0  -1   2   81.99    2.40
   0  -1   2   80.69    2.50
   0  -1   2   84.59    2.40
   0  -1  -2   81.59    2.40
   0   1   2   82.09    2.50
   0   1  -2   80.29    2.20
   0   1   2   89.59    2.70
   0   1   2   84.49    2.40
  -1  -1  -2  890.11   16.90
   1  -1   2  850.51   16.20
   1  -1   2  863.91   16.50
  -1  -1  -2  877.91   16.50
   1   1   2  890.61   16.90
  -1   1  -2  849.41   16.70
   1   1   2  871.41   16.90
  -1   1  -2  866.51   16.30
   1   1   2  854.41   16.80
  -1   1  -2  870.11   15.80
  -2  -1  -2 1972.60   36.00
   2  -1   2 1880.71   35.70
  -2  -1  -2 1959.30   35.80
   2  -1   2 1942.71   34.80
  -2  -1  -2 1922.21   36.10
  -2   1  -2 1895.01   36.00
  -2   1  -2 1930.41   35.80
   2   1   2 1936.01   36.00
   2   1   2 1897.11   35.70
  -2   1  -2 1910.01   34.60
  -3  -1  -2 2407.06   44.00
   3  -1   2 2381.76   43.20
  -3  -1  -2 2397.36   44.10
   3   1   2 2343.07   43.10
   3   1   2 2308.47   44.00
  -3   1  -2 2323.47   44.10
   3   1   2 2307.37   43.40
  -3   1  -2 2321.27   43.80
  -4  -1  -2  169.78    5.50
  -4  -1  -2  170.18    5.40
   4  -1   2  177.88    4.00
   4   1   2  172.18    4.80
   4   1   2  180.58    5.60
  -4   1  -2  161.38    5.50
   4   1   2  178.88    5.00
  -4   1  -2  172.48    5.40
  -5  -1  -2   13.70    2.00
  -5  -1  -2   12.10    1.80
  -5   1  -2   13.60    1.90
  -5   1  -2   11.70    2.00
   5   1   2   12.60    1.50
   5   1   2   14.70    1.70
   5   1   2   11.90    1.80
  -6  -1  -2  387.26   10.40
  -6  -1  -2  376.96   10.80
   6   1   2  388.16    9.40
  -6   1  -2  380.66   10.40
  -6   1  -2  390.36   11.00
   6   1   2  376.16   10.70
   6   1   2  390.86    9.80
  -7  -1  -2  483.25   13.60
   7  -1   2  482.55   12.80
  -7  -1  -2  497.15   13.00
   7   1   2  484.25   11.50
   7   1   2  478.75   12.20
  -7   1  -2  511.25   13.10
  -7   1  -2  487.55   13.70
   7   1   2  476.15   13.40
  -8  -1  -2   74.89    5.10
  -8  -1  -2   73.59    4.50
   8  -1   2   70.29    4.50
   8  -1   2   84.09    4.60
  -8   1  -2   79.29    5.20
   8   1   2   77.59    4.40
  -8   1  -2   81.89    4.80
   8   1   2   79.59    5.00
   9  -1   2   66.39    4.70
   9  -1   2   57.89    4.30
  -9  -1  -2   65.89    5.90
  -9  -1  -2   50.99    4.70
  -9   1  -2   63.59    4.50
  -9   1  -2   69.59    6.10
   9   1   2   52.79    5.20
  10  -1   2   62.39    5.70
 -10  -1  -2   57.79    5.20
 -10  -1  -2   58.29    6.10
 -10   1  -2   66.39    5.00
 -10   1  -2   72.09    6.70
  10   1   2   62.69    6.00
 -11  -1  -2   77.49    7.70
  11  -1   2   70.59    6.40
 -11  -1  -2   70.89    5.40
 -11   1  -2   72.09    7.10
 -11   1  -2   58.39    5.70
  11   1   2   63.29    6.50
 -12  -1  -2    3.40    2.40
 -12  -1  -2    1.10    2.70
  12  -1   2    1.80    2.70
 -12   1  -2    1.50    3.00
  12   1   2   -0.80    2.60
 -12   1  -2    0.60    2.20
 -13  -1  -2   27.70    4.70
  13  -1   2   27.60    5.30
 -13  -1  -2   32.50    6.00
 -13   1  -2   33.60    5.00
  13   1   2   28.30    5.50
  13   1   2   35.10    7.40
 -13   1  -2   36.70    6.30
 -13  -2   2    7.80    3.80
  13  -2  -2    9.20    3.80
 -13   2   2   21.10    4.80
  13   2  -2   13.30    4.70
  12  -2  -2   41.40    5.80
 -12  -2   2   37.10    5.80
  12  -2  -2   29.40    5.10
  12   2  -2   41.80    6.30
 -12   2   2   41.20    5.70
  11  -2  -2   92.29    6.80
 -11  -2   2   84.69    7.60
  11  -2  -2   84.69    7.60
 -11   2   2   78.19    7.10
 -11   2   2   83.09    5.70
  11   2  -2   81.49    7.80
  11   2  -2   82.59    7.60
 -10  -2   2   63.39    4.30
  10  -2  -2   55.39    5.90
 -10  -2   2   56.79    5.90
  10   2  -2   49.30    5.80
 -10   2   2   47.20    4.60
 -10   2   2   59.59    5.80
  10   2  -2   59.29    6.20
  -9  -2   2  346.57   10.50
  -9  -2   2  349.47   12.40
  -9   2   2  350.56   10.80
  -9   2   2  357.06   11.70
   9   2  -2  373.56   12.90
   9   2  -2  342.87   12.90
  -8  -2   2  124.29    6.40
  -8  -2   2  119.89    5.30
   8   2  -2  136.69    6.90
  -8   2   2  119.19    6.00
  -8   2   2  127.49    5.60
   8   2  -2  113.69    5.30
   8   2  -2  128.99    7.00
  -7  -2   2  485.25   12.20
  -7  -2   2  478.65   13.40
   7   2  -2  490.75   12.40
  -7   2   2  480.35   12.30
   7   2  -2  487.65   14.20
   7   2  -2  488.75   14.30
  -7   2   2  480.35   12.90
  -6  -2   2  166.68    6.40
  -6  -2   2  162.28    6.20
  -6  -2   2  165.18    5.10
  -6  -2   2  167.18    5.60
   6   2  -2  172.48    7.10
  -6   2   2  170.48    5.90
   6   2  -2  163.58    5.80
   6   2  -2  169.88    7.10
  -6   2   2  171.68    6.10
  -5  -2   2   65.09    3.60
  -5  -2   2   69.49    3.20
  -5  -2   2   72.09    3.80
  -5  -2   2   74.59    3.20
  -5   2   2   73.89    3.40
  -5   2   2   61.59    3.20
   5   2  -2   71.79    4.10
   5   2  -2   70.09    4.10
   5   2  -2   65.89    3.30
  -4  -2   2   75.59    3.50
  -4  -2   2   73.19    3.60
   4  -2  -2   71.49    2.70
  -4  -2   2   78.09    3.20
  -4  -2   2   73.49    3.10
  -4   2   2   72.19    3.00
   4   2  -2   71.99    3.30
  -4   2   2   75.59    3.20
   4   2  -2   67.19    3.70
   4   2  -2   68.89    3.90
  -3  -2   2 1563.94   30.50
  -3  -2   2 1578.64   30.10
  -3  -2   2 1524.25   30.00
   3  -2  -2 1569.34   29.20
   3   2  -2 1505.25   30.90
  -3   2   2 1551.14   29.20
  -3   2   2 1597.64   28.10
   3   2  -2 1582.84   31.50
   3   2  -2 1532.45   30.30
  -2  -2   2 1272.07   25.00
  -2  -2   2 1249.57   24.60
   2  -2  -2 1282.27   23.90
  -2  -2   2 1247.48   24.30
  -2   2   2 1273.17   23.40
  -2   2   2 1251.27   23.50
   2   2  -2 1239.98   25.00
   2   2  -2 1236.68   25.70
   2   2  -2 1317.67   25.10
   1  -2  -2 2262.57   41.50
  -1  -2   2 2201.78   41.90
  -1  -2   2 2259.97   42.30
  -1   2   2 2258.17   40.50
  -1   2   2 2260.37   41.50
  -1   2   2 2348.67   42.30
   1   2  -2 2239.08   42.10
   1   2  -2 2188.48   42.10
  -1   2   2 2289.07   40.80
   0  -2   2  845.02   17.40
   0  -2  -2  859.61   17.20
   0  -2   2  833.12   17.00
   0  -2   2  870.51   16.40
   0   2   2  889.61   16.40
   0   2   2  861.31   17.60
   0   2  -2  881.21   17.10
   0   2  -2  868.51   17.30
   0   2   2  873.81   17.20
   1  -2   2  104.39    3.60
  -1  -2  -2  106.39    2.80
   1  -2   2  105.89    2.80
   1  -2   2  101.89    3.10
  -1  -2  -2  102.89    3.60
   1   2   2  104.39    3.20
   1   2   2  103.19    3.60
  -1   2  -2  110.49    3.30
   1   2   2  106.39    3.90
  -1   2  -2  102.59    3.10
  -2  -2  -2   90.99    3.70
  -2  -2  -2   90.59    3.00
   2  -2   2   98.79    3.60
   2  -2   2   95.59    2.90
   2  -2   2   91.59    2.80
   2   2   2   98.19    3.90
  -2   2  -2   99.49    3.60
   2   2   2   99.09    3.60
  -2   2  -2  101.59    2.80
  -3  -2  -2  915.01   18.40
  -3  -2  -2  884.31   19.10
  -3  -2  -2  894.51   18.80
   3  -2   2  882.71   17.00
   3  -2   2  888.21   18.00
   3   2   2  921.41   19.40
   3   2   2  941.51   18.80
  -3   2  -2  881.01   18.70
   4  -2   2  555.34   12.50
  -4  -2  -2  563.24   13.60
  -4  -2  -2  530.95   12.90
  -4  -2  -2  544.25   12.70
   4  -2   2  564.04   10.80
  -4   2  -2  552.74   13.00
   4   2   2  552.64   13.50
   4   2   2  559.84   12.80
  -4   2  -2  553.24   13.00
  -5  -2  -2  107.49    4.70
   5  -2   2  113.59    3.00
  -5  -2  -2  105.29    4.60
   5   2   2   96.49    4.20
   5   2   2  111.59    4.40
   5   2   2  113.79    5.10
  -5   2  -2  102.59    4.60
  -5   2  -2  122.89    5.00
  -6  -2  -2  136.89    5.60
  -6  -2  -2  130.39    5.70
   6   2   2  129.49    6.00
   6   2   2  136.99    5.30
   6   2   2  140.49    5.20
  -6   2  -2  138.49    5.70
  -6   2  -2  128.39    5.80
  -7  -2  -2   54.79    4.00
  -7  -2  -2   52.19    3.70
  -7   2  -2   56.59    3.90
   7   2   2   58.59    5.00
  -7   2  -2   42.20    4.20
   7   2   2   51.09    3.50
   7   2   2   53.09    3.40
  -8  -2  -2   69.59    4.50
  -8  -2  -2   66.19    4.80
  -8   2  -2   62.39    4.40
   8   2   2   78.89    5.40
  -8   2  -2   67.79    4.90
   8   2   2   63.79    4.20
   9  -2   2    5.10    2.00
  -9  -2  -2    5.50    2.10
  -9  -2  -2    7.70    2.50
  -9   2  -2    3.00    1.90
   9   2   2    6.40    2.50
  -9   2  -2    9.90    2.60
  10  -2   2   49.80    5.40
  10  -2   2   45.90    4.80
 -10  -2  -2   40.70    4.60
 -10  -2  -2   43.90    5.40
 -10   2  -2   47.30    5.10
 -10   2  -2   41.10    5.20
  10   2   2   43.50    5.50
 -11  -2  -2   37.80    4.70
 -11  -2  -2   40.30    5.60
  11  -2   2   40.50    5.30
 -11   2  -2   44.00    5.10
 -11   2  -2   36.50    5.40
  11   2   2   38.30    5.40
  12  -2   2   32.70    5.20
 -12  -2  -2   43.40    6.20
 -12  -2  -2   38.50    5.10
  12   2   2   39.10    5.80
 -12   2  -2   33.30    5.10
 -12   2  -2   49.80    6.70
 -13  -2  -2   95.59    7.30
  13  -2   2   99.79    9.00
 -13  -2  -2   85.19    9.00
 -13   2  -2   87.89    9.00
  13   2   2  108.99    9.80
  13   2   2   99.39    9.90
  13  -3  -2    0.50    3.00
 -13  -3   2    1.90    3.20
  13   3  -2    2.70    3.50
 -13   3   2    1.40    3.10
  12  -3  -2    7.80    3.30
 -12  -3   2    8.10    3.70
  12  -3  -2    1.70    3.10
 -12   3   2   15.60    4.10
  12   3  -2   17.40    4.70
 -11  -3   2   70.79    7.20
 -11  -3   2   56.39    5.50
  11  -3  -2   77.09    7.60
  11   3  -2   60.09    6.70
  11   3  -2   52.99    6.70
 -11   3   2   65.19    6.50
 -10  -3   2  172.78    7.50
 -10  -3   2  190.38    9.30
  10   3  -2  169.68    9.30
  10   3  -2  168.18    9.50
 -10   3   2  160.08    7.70
 -10   3   2  184.98    8.60
   9  -3  -2    7.90    2.20
  -9  -3   2    8.20    2.20
  -9  -3   2    6.70    2.50
   9   3  -2   10.40    3.00
   9   3  -2   11.70    3.20
  -9   3   2    9.30    2.50
  -9   3   2   10.80    2.80
  -8  -3   2   12.90    2.40
   8  -3  -2   12.80    2.10
  -8  -3   2   10.80    2.50
  -8   3   2    7.40    2.10
   8   3  -2   13.10    3.10
   8   3  -2   14.10    2.60
   8   3  -2   17.70    3.40
  -8   3   2    8.30    2.30
  -7  -3   2  333.97   10.90
  -7  -3   2  341.57   10.80
   7  -3  -2  334.27    9.30
  -7  -3   2  339.67    9.90
  -7   3   2  336.87   10.10
  -7   3   2  332.47   10.00
   7   3  -2  346.57   12.00
   7   3  -2  331.67   10.40
   7   3  -2  347.17   11.80
   6  -3  -2  724.73   16.10
  -6  -3   2  725.03   17.90
  -6  -3   2  746.03   16.60
  -6  -3   2  729.53   17.60
  -6  -3   2  707.43   16.70
   6   3  -2  728.53   18.90
  -6   3   2  741.23   16.70
   6   3  -2  712.33   17.40
   6   3  -2  715.63   18.70
  -5  -3   2  116.49    4.80
  -5  -3   2  122.59    5.60
  -5  -3   2  126.09    4.90
  -5  -3   2  122.29    5.20
   5  -3  -2  122.69    4.40
   5   3  -2  125.79    6.00
   5   3  -2  120.99    6.00
  -5   3   2  117.29    4.40
   5   3  -2  117.79    5.20
  -4  -3   2   48.80    3.40
   4  -3  -2   50.89    2.70
  -4  -3   2   52.49    3.10
  -4  -3   2   53.99    3.10
   4   3  -2   52.79    3.80
  -4   3   2   57.09    2.60
   4   3  -2   53.89    3.30
   4   3  -2   46.60    3.50
  -3  -3   2  133.09    5.40
   3  -3  -2  136.09    4.30
   3  -3  -2  139.09    4.50
  -3  -3   2  145.29    4.80
  -3  -3   2  134.89    5.00
   3   3  -2  131.29    5.40
  -3   3   2  142.19    3.60
   3   3  -2  136.39    5.20
  -3   3   2  138.19    3.80
  -2  -3   2 1338.67   26.50
  -2  -3   2 1307.37   27.00
  -2  -3   2 1300.37   25.60
   2  -3  -2 1312.37   25.80
   2  -3  -2 1326.57   25.80
   2   3  -2 1357.66   27.00
  -2   3   2 1314.97   25.20
  -2   3   2 1303.67   26.40
   2   3  -2 1286.07   26.90
  -1  -3   2   71.49    3.50
   1  -3  -2   69.99    3.10
   1  -3  -2   80.49    3.20
  -1  -3   2   70.79    3.20
  -1   3   2   66.89    3.30
  -1   3   2   69.39    1.90
   1   3  -2   68.69    3.30
  -1   3   2   72.29    3.00
   1   3  -2   76.29    3.40
   0  -3   2  211.28    6.00
   0  -3  -2  222.88    6.30
   0  -3  -2  209.58    6.20
   0  -3   2  211.38    6.50
   0   3   2  222.48    4.90
   0   3   2  210.48    6.10
   0   3  -2  207.88    6.10
   0   3   2  209.78    6.50
   0   3  -2  219.08    6.20
   1  -3   2  274.77    7.00
   1  -3   2  282.47    5.70
  -1  -3  -2  268.97    5.70
   1  -3   2  264.67    7.50
  -1  -3  -2  257.17    7.40
   1   3   2  262.07    7.40
   1   3   2  266.77    7.90
   1   3   2  277.87    6.60
  -1   3  -2  270.47    7.00
  -1   3  -2  263.87    6.90
   2  -3   2 1675.93   31.40
  -2  -3  -2 1639.54   30.90
  -2  -3  -2 1625.54   32.80
   2  -3   2 1705.23   30.40
   2  -3   2 1647.34   32.60
  -2   3  -2 1653.13   31.20
  -2   3  -2 1639.94   31.40
   2   3   2 1630.14   32.60
   2   3   2 1626.54   33.20
   3  -3   2  207.08    5.10
  -3  -3  -2  198.18    5.70
   3  -3   2  205.58    5.40
   3  -3   2  194.98    6.40
  -3  -3  -2  193.88    6.80
   3   3   2  214.08    7.30
  -3   3  -2  202.58    6.60
   3   3   2  202.78    6.60
  -3   3  -2  206.58    4.60
   4  -3   2  177.78    6.20
  -4  -3  -2  176.48    5.70
  -4  -3  -2  188.88    6.90
   4  -3   2  176.98    4.70
   4  -3   2  171.68    5.10
  -4  -3  -2  179.08    6.30
  -4   3  -2  172.58    6.20
   4   3   2  168.78    6.10
   4   3   2  157.88    6.50
   5  -3   2  177.88    6.60
   5  -3   2  193.98    5.90
  -5  -3  -2  173.18    6.60
  -5  -3  -2  182.98    7.20
  -5  -3  -2  181.68    6.40
   5   3   2  189.48    7.50
   5   3   2  169.88    6.40
  -5   3  -2  184.98    6.80
   6  -3   2  384.06   11.10
  -6  -3  -2  382.36   11.30
   6  -3   2  391.66   10.50
  -6  -3  -2  387.66   11.20
  -6   3  -2  389.46   11.50
   6   3   2  368.56   12.00
  -6   3  -2  400.96   11.30
   6   3   2  397.16   11.10
  -7  -3  -2   30.90    3.60
   7  -3   2   40.80    3.70
  -7  -3  -2   30.90    3.50
  -7   3  -2   38.50    4.00
   7   3   2   38.50    4.50
  -7   3  -2   43.30    4.40
   7   3   2   35.40    3.70
  -8  -3  -2   34.10    4.10
  -8  -3  -2   33.80    4.00
   8  -3   2   27.80    3.40
  -8   3  -2   30.60    4.00
   8   3   2   31.00    4.40
  -8   3  -2   30.20    4.00
   8   3   2   29.30    3.50
  -9  -3  -2    7.60    2.30
  -9  -3  -2    7.20    2.60
   9  -3   2    0.30    1.60
  -9   3  -2    5.30    2.40
   9   3   2    3.40    2.40
  -9   3  -2    0.40    2.00
  10  -3   2  243.58    9.90
 -10  -3  -2  232.18    9.80
 -10  -3  -2  236.58   10.60
 -10   3  -2  240.98   10.20
  10   3   2  234.68   10.90
 -10   3  -2  221.88   10.30
  11  -3   2   63.49    6.10
  11  -3   2   55.99    6.70
 -11  -3  -2   58.49    6.70
 -11  -3  -2   59.69    6.10
 -11   3  -2   57.79    6.40
 -11   3  -2   56.19    6.00
  11   3   2   53.69    6.70
 -12  -3  -2   -0.10    3.00
  12  -3   2    3.40    2.70
 -12  -3  -2    2.20    2.70
  12   3   2   -3.10    2.90
 -12   3  -2   -0.30    2.60
  12  -4  -2  219.28   11.90
 -12  -4   2  237.08   11.80
  12   4  -2  220.08   12.50
 -11  -4   2    6.50    3.20
  11   4  -2    5.10    3.60
 -10  -4   2    6.70    2.40
 -10  -4   2    5.30    2.90
 -10   4   2    7.50    3.20
  10   4  -2    4.70    3.20
  -9  -4   2   52.69    4.80
  -9  -4   2   64.49    6.10
   9   4  -2   50.49    5.30
  -9   4   2   52.09    5.00
   9   4  -2   40.80    5.60
  -8  -4   2  104.89    6.30
   8  -4  -2  108.19    5.20
  -8  -4   2   91.99    5.30
  -8  -4   2  106.29    6.40
   8   4  -2  110.29    6.20
  -8   4   2  103.49    5.60
   8   4  -2  107.89    7.20
  -7  -4   2   11.00    2.70
  -7  -4   2    9.80    2.30
   7  -4  -2    7.90    1.90
  -7  -4   2   10.10    2.40
   7   4  -2    9.90    2.50
   7   4  -2    7.70    2.70
  -7   4   2   10.20    2.10
  -6  -4   2    7.70    2.10
  -6  -4   2    6.40    2.40
  -6  -4   2   11.70    2.40
   6  -4  -2    7.20    1.70
  -6  -4   2    7.90    1.90
   6   4  -2    6.90    2.10
  -6   4   2    6.70    1.70
   6   4  -2   11.20    2.70
  -5  -4   2  188.58    7.80
   5  -4  -2  205.38    6.60
  -5  -4   2  193.28    7.10
  -5  -4   2  194.48    7.00
  -5   4   2  193.18    5.90
   5   4  -2  197.08    7.70
   5   4  -2  194.88    8.30
  -4  -4   2  176.48    7.20
  -4  -4   2  181.58    6.20
   4  -4  -2  182.68    6.10
  -4  -4   2  183.68    6.80
   4   4  -2  166.48    7.30
  -4   4   2  184.38    4.00
   4   4  -2  181.68    7.00
  -3  -4   2  253.07    8.10
  -3  -4   2  254.97    7.20
   3  -4  -2  256.87    7.30
  -3  -4   2  250.47    8.60
   3  -4  -2  246.78    7.50
  -3   4   2  259.47    6.40
   3   4  -2  246.38    8.30
   3   4  -2  261.57    8.80
  -2  -4   2  369.16   10.60
  -2  -4   2  354.46    8.70
   2  -4  -2  347.57    9.40
   2  -4  -2  357.16    9.40
  -2  -4   2  339.67    9.80
  -2   4   2  351.86    9.80
   2   4  -2  352.66   10.30
   2   4  -2  349.17   10.10
  -2   4   2  361.96    8.80
   1  -4  -2  392.66   10.10
  -1  -4   2  347.97    9.90
  -1  -4   2  377.96    8.70
  -1  -4   2  366.46   10.50
   1  -4  -2  369.56    9.80
   1   4  -2  380.36   10.30
   1   4  -2  380.16   10.40
  -1   4   2  378.06    9.50
  -1   4   2  365.76   10.40
   0  -4   2 1259.77   25.90
   0  -4   2 1263.17   26.60
   0  -4  -2 1280.47   26.30
   0  -4  -2 1251.37   26.10
   0   4  -2 1219.08   25.90
   0   4   2 1286.17   26.70
   0   4  -2 1235.78   26.00
   0   4   2 1227.68   25.80
   0   4   2 1289.77   23.30
   1  -4   2   74.79    3.60
  -1  -4  -2   82.29    4.20
  -1  -4  -2   81.89    2.30
  -1  -4  -2   78.39    4.00
   1  -4   2   88.59    4.40
  -1   4  -2   87.69    3.80
   1   4   2   83.99    3.00
   1   4   2   72.09    3.80
  -1   4  -2   81.49    3.90
   1   4   2   76.69    4.40
  -2  -4  -2   94.39    3.20
   2  -4   2  104.79    4.20
  -2  -4  -2  102.89    5.00
   2  -4   2  103.19    4.70
   2   4   2   96.09    4.60
   2   4   2  101.49    5.20
  -2   4  -2  100.79    4.00
  -2   4  -2   93.69    3.70
   2   4   2  100.29    3.90
  -3  -4  -2   69.49    3.10
   3  -4   2   69.59    4.00
   3  -4   2   73.69    3.40
   3  -4   2   75.79    2.20
  -3  -4  -2   68.09    4.30
   3   4   2   73.89    4.10
   3   4   2   68.59    4.50
  -3   4  -2   70.79    2.70
   4  -4   2   61.79    3.00
  -4  -4  -2   62.09    3.30
   4  -4   2   62.09    3.90
   4  -4   2   60.29    2.40
  -4  -4  -2   69.29    4.50
   4   4   2   60.69    4.50
   4   4   2   53.59    3.80
   5  -4   2   26.00    2.20
  -5  -4  -2   24.10    2.70
  -5  -4  -2   24.60    3.40
   5  -4   2   28.20    3.30
  -5  -4  -2   27.90    3.30
   5   4   2   25.10    3.60
   5   4   2   23.00    3.20
  -6  -4  -2  191.98    8.30
   6  -4   2  189.38    7.50
  -6  -4  -2  186.08    7.10
  -6  -4  -2  169.98    7.40
   6   4   2  196.98    7.70
   6   4   2  185.48    8.40
  -7  -4  -2  143.99    7.00
  -7  -4  -2  158.38    6.90
   7  -4   2  166.88    7.20
   7   4   2  154.88    8.00
  -7   4  -2  145.69    7.20
   7   4   2  155.68    7.10
  -8  -4  -2   75.39    5.30
   8  -4   2   88.99    5.40
  -8  -4  -2   79.69    5.40
  -8   4  -2   76.99    6.40
   8   4   2   71.99    6.80
   8   4   2   76.59    5.20
  -9  -4  -2    5.10    2.60
   9  -4   2    6.10    2.50
  -9  -4  -2    1.10    2.00
   9   4   2    6.90    2.60
  -9   4  -2    6.20    2.90
   9   4   2    8.60    3.40
 -10  -4  -2    1.60    2.30
 -10  -4  -2    6.50    2.80
  10  -4   2    1.90    2.10
 -10   4  -2    1.30    2.40
  10   4   2    1.90    2.90
 -11  -4  -2    2.00    2.40
 -11  -4  -2    3.80    3.00
  11  -4   2    1.90    2.30
 -11   4  -2    0.10    2.70
  11   4   2    4.70    3.40
 -12  -4  -2  177.98   10.10
 -12  -4  -2  142.39    8.40
  12   4   2  157.08   10.60
  12   4   2  140.99   10.00
 -11  -5   2   54.89    6.60
  11   5  -2   57.39    8.00
 -10  -5   2   40.90    4.90
 -10  -5   2   44.60    5.70
  10   5  -2   41.90    6.60
  -9  -5   2   32.90    4.10
  -9  -5   2   31.30    4.50
   9   5  -2   42.40    5.50
   9   5  -2   35.00    5.80
  -8  -5   2  465.25   14.30
  -8  -5   2  446.86   14.50
  -8  -5   2  494.95   16.10
   8   5  -2  504.95   17.20
   8   5  -2  482.25   15.40
  -7  -5   2  123.59    6.50
   7  -5  -2  131.69    6.00
  -7  -5   2  125.99    6.40
  -7  -5   2  143.49    7.70
   7   5  -2  113.39    6.80
   7   5  -2  128.29    8.00
  -6  -5   2  214.68    8.30
  -6  -5   2  195.38    7.60
   6  -5  -2  209.28    7.60
  -6  -5   2  209.08    9.20
   6   5  -2  208.18    9.60
   6   5  -2  191.78    8.60
  -5  -5   2   60.49    4.00
   5  -5  -2   68.09    4.20
  -5  -5   2   59.19    5.60
  -5  -5   2   59.69    4.40
   5   5  -2   63.09    4.70
   5   5  -2   75.29    5.50
   4  -5  -2  168.08    6.50
  -4  -5   2  183.68    8.00
  -4  -5   2  195.98    6.50
  -4  -5   2  165.28    7.10
   4   5  -2  161.68    7.80
   4   5  -2  173.88    7.60
  -4   5   2  180.58    4.60
  -3  -5   2   75.39    5.10
   3  -5  -2   75.59    4.00
  -3  -5   2   74.09    4.60
   3  -5  -2   78.19    4.40
  -3  -5   2   74.89    3.70
  -3   5   2   74.59    3.30
   3   5  -2   81.99    5.20
   3   5  -2   74.89    4.70
  -2  -5   2   48.80    3.70
   2  -5  -2   49.30    3.40
   2  -5  -2   55.99    3.80
  -2  -5   2   55.89    2.90
  -2  -5   2   53.29    4.90
   2   5  -2   51.59    4.60
  -2   5   2   56.89    3.90
   2   5  -2   49.60    3.80
  -2   5   2   53.89    3.10
  -1  -5   2   74.99    3.20
   1  -5  -2   78.99    4.30
  -1  -5   2   74.09    4.40
  -1  -5   2   74.49    4.80
   1  -5  -2   83.19    4.70
  -1   5   2   72.59    4.00
  -1   5   2   82.09    4.70
   1   5  -2   84.59    4.80
   1   5  -2   75.09    4.40
   0  -5  -2  715.83   17.10
   0  -5   2  702.03   17.00
   0  -5   2  734.33   18.00
   0  -5  -2  684.73   17.20
   0   5  -2  700.43   16.90
   0   5   2  696.63   16.80
   0   5   2  679.43   17.60
   0   5  -2  726.73   17.20
   1  -5   2  615.14   15.20
   1  -5   2  632.54   16.20
  -1  -5  -2  615.14   15.90
  -1  -5  -2  598.64   15.60
  -1   5  -2  617.64   15.10
   1   5   2  624.44   12.80
  -1   5  -2  630.64   15.00
   1   5   2  638.94   16.60
   1   5   2  615.94   15.60
  -2  -5  -2  270.37    9.50
   2  -5   2  260.37    8.30
   2  -5   2  252.87    9.00
  -2   5  -2  263.07    8.10
   2   5   2  276.27    7.30
  -2   5  -2  272.97    7.80
   2   5   2  262.57    9.60
   2   5   2  252.77    8.80
  -3  -5  -2   88.69    5.50
  -3  -5  -2   92.09    3.60
   3  -5   2   98.39    4.50
   3  -5   2   85.99    5.00
   3   5   2  101.89    5.90
   3   5   2   91.29    4.30
   3   5   2   90.59    5.20
  -3   5  -2   99.19    3.70
   4  -5   2  145.99    5.60
  -4  -5  -2  150.58    5.30
  -4  -5  -2  145.59    7.10
   4  -5   2  139.79    6.60
   4   5   2  143.59    7.30
   4   5   2  143.19    6.80
   4   5   2  150.58    6.20
  -5  -5  -2   52.39    5.30
  -5  -5  -2   49.30    3.40
   5  -5   2   48.10    4.60
   5   5   2   53.29    5.60
   5   5   2   56.99    5.30
  -6  -5  -2   10.80    2.70
  -6  -5  -2    7.90    2.80
  -6  -5  -2    8.70    2.10
   6  -5   2    2.70    1.80
   6   5   2    6.90    2.70
   6   5   2    5.50    2.30
  -7  -5  -2   42.40    4.80
  -7  -5  -2   41.80    5.20
   7  -5   2   34.60    4.20
  -7  -5  -2   46.50    4.50
   7   5   2   39.50    4.80
   7   5   2   40.80    5.50
  -8  -5  -2   22.70    3.80
   8  -5   2   24.00    3.80
  -8  -5  -2   26.90    3.80
   8   5   2   27.50    4.90
   8   5   2   26.20    4.10
  -9  -5  -2   25.00    4.20
   9  -5   2   23.60    3.80
  -9  -5  -2   25.90    4.10
   9   5   2   28.10    4.40
   9   5   2   28.30    5.10
 -10  -5  -2   90.49    6.90
 -10  -5  -2   94.29    7.90
  10   5   2   99.69    9.40
  10   5   2   89.69    8.50
 -11  -5  -2    7.90    3.40
 -11  -5  -2    9.70    3.10
  11   5   2    7.60    3.40
  11   5   2    0.90    3.40
 -10  -6   2   25.20    4.60
 -10  -6   2   35.00    5.00
  10   6  -2   29.50    5.30
  10   6  -2   24.60    5.60
  -9  -6   2   29.30    4.30
  -9  -6   2   30.20    4.30
  -9  -6   2   25.70    4.80
   9   6  -2   26.00    4.80
   9   6  -2   39.90    6.40
  -8  -6   2   13.80    3.40
  -8  -6   2   22.30    3.90
  -8  -6   2   20.50    4.40
   8   6  -2   17.70    4.00
   8   6  -2   15.50    4.40
  -7  -6   2   91.69    5.80
  -7  -6   2  103.49    6.50
  -7  -6   2   96.89    7.20
   7   6  -2  110.19    7.40
   7   6  -2  104.39    7.80
  -6  -6   2   19.00    3.00
  -6  -6   2   12.20    3.30
  -6  -6   2   16.90    3.40
   6  -6  -2   15.40    2.90
   6   6  -2   16.20    4.10
   6   6  -2   16.50    3.50
  -5  -6   2  110.69    6.40
  -5  -6   2  127.69    5.70
   5  -6  -2  117.09    6.10
  -5  -6   2  124.89    7.50
   5   6  -2  111.99    6.80
   5   6  -2  112.69    7.30
  -4  -6   2  141.89    7.20
  -4  -6   2  173.48    8.50
  -4  -6   2  170.98    6.30
   4  -6  -2  167.68    7.30
   4   6  -2  162.38    8.40
   4   6  -2  168.88    8.10
  -3  -6   2  123.79    6.60
  -3  -6   2  121.59    7.00
   3  -6  -2  122.09    6.20
  -3  -6   2  115.99    4.80
   3   6  -2  116.39    6.90
  -3   6   2  122.59    4.80
   3   6  -2  124.69    6.70
   2  -6  -2   16.70    3.00
   2  -6  -2   14.10    2.60
  -2  -6   2   18.80    3.20
  -2  -6   2   10.60    2.90
  -2   6   2   16.00    2.90
   2   6  -2    9.40    2.80
  -2   6   2   17.40    2.50
   2   6  -2   17.00    3.00
   1  -6  -2   43.90    4.30
   1  -6  -2   40.80    4.30
  -1  -6   2   42.60    4.40
  -1  -6   2   32.10    4.40
   1   6  -2   42.70    4.30
  -1   6   2   40.60    3.80
  -1   6   2   40.80    4.40
   1   6  -2   45.70    4.60
   0  -6  -2  414.56   12.70
   0  -6   2  400.46   12.90
   0  -6   2  393.46   12.10
   0   6   2  374.76   12.40
   0   6  -2  401.16   11.90
   0   6  -2  389.36   12.10
   0   6   2  419.56   12.00
   1  -6   2   85.69    5.60
  -1  -6  -2   89.19    5.60
   1  -6   2   92.19    5.20
   1   6   2   89.99    5.40
  -1   6  -2   93.39    5.30
  -1   6  -2   93.29    5.00
   1   6   2   87.59    5.70
   2  -6   2   72.79    5.20
   2  -6   2   86.59    5.00
  -2  -6  -2   71.89    5.30
   2   6   2   82.19    5.70
  -2   6  -2   76.09    4.60
   2   6   2   83.29    5.20
  -2   6  -2   77.79    4.20
   3  -6   2   23.80    3.20
   3  -6   2   28.60    3.90
  -3  -6  -2   17.60    3.40
   3   6   2   19.60    3.80
  -3   6  -2   25.20    2.50
   3   6   2   21.30    3.40
   4  -6   2  162.58    7.80
  -4  -6  -2  165.28    8.30
   4   6   2  171.08    8.10
   4   6   2  159.88    8.50
  -5  -6  -2   14.20    3.50
   5  -6   2    8.00    2.50
   5   6   2   11.30    3.00
   5   6   2   13.70    2.70
   5   6   2   11.30    3.30
   6  -6   2   24.20    3.90
  -6  -6  -2   32.90    4.90
  -6  -6  -2   23.10    3.90
   6   6   2   33.50    4.70
   6   6   2   31.80    5.10
   6   6   2   36.00    4.40
   7  -6   2   15.20    3.30
  -7  -6  -2   15.20    3.70
  -7  -6  -2   16.00    3.70
   7   6   2   15.40    3.30
   7   6   2   18.30    3.70
   7   6   2   24.10    4.90
  -8  -6  -2   74.89    7.00
   8  -6   2  103.59    6.80
   8   6   2  102.89    7.00
   8   6   2   97.79    7.10
   8   6   2  100.79    9.10
  -9  -6  -2   31.70    5.00
   9  -6   2   19.30    4.10
   9   6   2   19.70    5.20
   9   6   2   32.40    5.20
   9   6   2   36.00    5.30
 -10  -6  -2    5.30    3.00
  10   6   2    4.50    3.20
  10   6   2   -3.00    3.50
  -9  -7   2   12.10    4.30
  -9  -7   2    4.40    2.90
   9   7  -2   10.60    4.30
   9   7  -2    2.40    4.20
  -8  -7   2  260.67   12.70
  -8  -7   2  287.27   11.60
   8   7  -2  257.77   13.50
   8   7  -2  288.37   12.80
  -7  -7   2   51.39    6.50
  -7  -7   2   55.39    6.10
   7   7  -2   53.19    6.40
   7   7  -2   63.99    7.60
  -6  -7   2  151.38    9.10
   6   7  -2  145.99    9.30
   6   7  -2  150.88    8.70
  -5  -7   2   86.89    6.30
  -5  -7   2   92.09    8.20
   5  -7  -2  106.39    6.30
   5   7  -2   81.69    8.10
   5   7  -2  100.39    7.20
   4  -7  -2   11.30    3.00
  -4  -7   2   22.30    4.00
  -4  -7   2   20.40    4.20
   4   7  -2   18.10    3.80
   4   7  -2   29.40    4.90
  -3  -7   2   86.69    6.60
  -3  -7   2   76.99    5.80
   3  -7  -2   79.49    5.80
   3   7  -2   84.39    6.10
  -3   7   2   82.29    4.20
   3   7  -2   75.29    7.00
   2  -7  -2  285.97   10.80
  -2  -7   2  277.27   11.60
  -2  -7   2  277.27   10.90
   2   7  -2  302.77   11.20
  -2   7   2  290.07   10.80
   2   7  -2  295.37   11.40
  -2   7   2  272.37    9.10
  -1  -7   2   15.00    3.20
   1  -7  -2   10.30    2.90
  -1  -7   2    8.60    3.20
   1   7  -2   16.50    3.40
  -1   7   2   14.10    3.20
  -1   7   2   14.30    2.90
   1   7  -2   13.30    3.10
   0  -7   2   87.59    5.80
   0  -7   2   86.39    6.40
   0  -7  -2   77.49    5.90
   0   7   2   87.09    5.50
   0   7   2   85.99    6.00
   0   7  -2   82.19    5.60
   0   7  -2   89.79    5.50
  -1  -7  -2   34.90    4.70
   1  -7   2   35.70    5.00
   1  -7   2   31.80    4.20
   1   7   2   37.90    4.40
   1   7   2   36.50    4.90
  -1   7  -2   31.10    3.70
  -1   7  -2   36.30    4.20
   2  -7   2  137.89    7.10
   2  -7   2  126.09    7.50
  -2  -7  -2  143.99    7.90
  -2   7  -2  134.79    6.00
  -2   7  -2  131.09    6.50
   2   7   2  133.89    7.90
   2   7   2  142.29    7.40
  -3  -7  -2  136.49    8.00
   3  -7   2  131.49    6.80
   3  -7   2  139.89    8.00
   3   7   2  138.79    8.20
  -3   7  -2  133.89    5.50
   3   7   2  135.39    7.60
   4  -7   2   12.90    3.40
  -4  -7  -2   25.30    4.50
   4   7   2   13.50    3.40
   4   7   2   23.30    4.50
  -5  -7  -2   63.89    6.90
   5  -7   2   59.19    6.20
   5   7   2   64.49    7.40
   5   7   2   69.29    6.80
  -6  -7  -2   38.70    5.60
  -6  -7  -2   43.10    5.40
   6  -7   2   52.09    5.80
   6   7   2   41.80    5.60
   6   7   2   43.50    6.20
  -7  -7  -2   20.90    4.60
   7  -7   2   26.50    4.80
  -7  -7  -2   28.40    4.90
   7   7   2   20.20    5.20
   7   7   2   22.20    4.50
  -8  -7  -2    1.40    2.70
   8  -7   2   -2.90    2.50
   8   7   2   -3.40    2.80
   8   7   2    2.50    2.80
  -9  -7  -2   13.50    4.00
   9   7   2   14.60    4.20
   9   7   2    5.60    4.60
  -8  -8   2   34.50    5.60
  -8  -8   2   26.90    5.50
   8   8  -2   35.00    6.10
   8   8  -2   26.40    6.30
  -7  -8   2    3.30    3.30
  -7  -8   2    5.50    3.20
   7   8  -2    1.80    3.60
   7   8  -2    6.50    3.50
  -6  -8   2   -0.80    2.70
   6   8  -2    3.20    3.00
   6   8  -2    3.80    3.70
  -5  -8   2   19.60    4.70
   5   8  -2   38.40    5.60
   5   8  -2   31.70    5.70
  -4  -8   2  104.79    9.30
   4  -8  -2   82.69    6.40
  -4  -8   2   98.99    7.40
   4   8  -2   92.19    8.60
   4   8  -2   87.49    8.00
  -3  -8   2   71.39    7.10
  -3  -8   2   56.29    6.90
   3  -8  -2   54.69    6.10
   3   8  -2   63.29    6.80
   3   8  -2   77.89    7.40
   2  -8  -2   34.30    5.00
  -2  -8   2   24.70    4.70
  -2  -8   2   36.10    5.20
  -2   8   2   27.40    4.50
   2   8  -2   25.60    4.30
   2   8  -2   23.60    4.60
  -2   8   2   29.50    3.70
   1  -8  -2   15.20    3.80
  -1  -8   2   11.80    3.90
  -1  -8   2   21.20    4.00
   1   8  -2   13.90    3.70
  -1   8   2   18.20    3.10
   1   8  -2   21.00    4.00
  -1   8   2   17.40    3.70
   0  -8   2   -0.10    2.70
   0  -8  -2    1.10    2.50
   0  -8   2    3.50    2.40
   0   8   2    6.40    3.00
   0   8  -2    7.30    2.50
   0   8  -2    5.60    2.80
   0   8   2    7.30    2.70
   1  -8   2   61.39    6.80
   1  -8   2   52.49    5.90
  -1  -8  -2   56.09    6.40
   1   8   2   51.69    6.20
  -1   8  -2   50.39    5.00
   1   8   2   42.20    5.00
  -1   8  -2   63.79    5.70
  -2  -8  -2   40.00    5.60
   2  -8   2   47.50    5.50
   2  -8   2   37.70    5.50
   2   8   2   51.59    5.70
  -2   8  -2   40.60    4.70
   2   8   2   41.40    5.80
  -2   8  -2   39.90    4.10
   3  -8   2   80.09    7.60
  -3  -8  -2   83.69    8.00
   3   8   2   66.59    7.20
   3   8   2   83.09    7.50
  -4  -8  -2  229.18   11.30
   4  -8   2  220.58   10.70
   4   8   2  195.68   10.90
   4   8   2  221.18   10.80
   5  -8   2   21.90    4.60
  -5  -8  -2   29.40    5.20
   5   8   2   22.30    5.00
   5   8   2   25.20    4.70
   6  -8   2   20.70    4.80
  -6  -8  -2   25.90    5.10
  -6  -8  -2   18.10    4.50
   6   8   2   28.90    5.30
   6   8   2   22.30    5.30
  -7  -8  -2   63.19    7.80
  -7  -8  -2   56.59    6.90
   7  -8   2   61.09    7.20
   7   8   2   51.79    6.80
   7   8   2   53.59    7.60
  -5  -9   2   29.70    6.10
   5   9  -2   44.80    6.40
   5   9  -2   33.90    6.20
  -4  -9   2    2.70    3.10
   4   9  -2    1.60    3.00
   4   9  -2    1.90    3.20
   3  -9  -2   11.00    4.00
  -3  -9   2   22.30    5.10
   3   9  -2   20.00    4.70
   3   9  -2   23.50    4.70
  -2  -9   2   73.19    7.70
  -2  -9   2   79.39    8.40
   2  -9  -2   73.69    7.50
   2   9  -2   66.39    7.00
   2   9  -2   68.69    6.90
  -1  -9   2    2.60    3.30
  -1  -9   2   -0.50    2.50
   1  -9  -2    5.60    3.50
   1   9  -2    4.60    2.90
   1   9  -2    5.70    3.10
  -1   9   2    8.80    3.40
  -1   9   2    3.90    2.50
   0  -9   2    5.30    3.50
   0  -9  -2    7.10    3.50
   0  -9   2    4.70    3.80
   0   9  -2    8.50    3.10
   0   9  -2    9.80    3.30
   0   9   2    6.60    3.30
   0   9   2   10.70    3.20
   1  -9   2   77.99    8.10
  -1  -9  -2   98.69    7.60
   1  -9   2   92.19    8.40
   1   9   2   81.79    8.10
  -1   9  -2   77.59    5.70
  -1   9  -2   96.29    6.80
   1   9   2   83.49    7.40
  -2  -9  -2   26.30    5.20
   2  -9   2   42.70    5.70
   2  -9   2   43.30    6.40
   2   9   2   39.60    6.10
   2   9   2   39.50    5.40
   3  -9   2   15.30    4.50
  -3  -9  -2   15.70    4.60
   3   9   2   23.20    5.40
   3   9   2   16.80    4.00
  -4  -9  -2   11.40    4.10
   4  -9   2    5.60    3.80
   4   9   2    2.80    3.80
   4   9   2   19.70    4.50
  -5  -9  -2    6.20    3.60
   5  -9   2    4.30    3.90
   5   9   2   10.50    3.80
   5   9   2   12.90    4.60
 -13   0   3    3.50    3.50
  13   0  -3    1.00    2.80
 -12   0   3   89.09    8.10
  12   0  -3   71.59    7.60
  12   0  -3   69.69    7.60
 -11   0   3   -1.10    2.20
  11   0  -3    0.60    2.40
  11   0  -3    2.90    2.50
 -10   0   3   32.50    4.50
  10   0  -3   40.50    5.20
 -10   0   3   38.10    3.70
  10   0  -3   28.70    4.50
  -9   0   3  109.29    6.40
  -9   0   3  105.69    4.90
   9   0  -3  110.49    6.70
   9   0  -3  126.59    7.00
   8   0  -3 1684.33   37.10
  -8   0   3 1657.63   36.20
  -8   0   3 1761.62   34.00
   7   0  -3   18.10    2.90
  -7   0   3   16.10    2.60
  -7   0   3   17.30    2.00
  -6   0   3  243.38    7.80
  -6   0   3  239.78    6.40
   6   0  -3  241.98    8.40
  -5   0   3 1611.64   30.60
  -5   0   3 1681.13   32.50
   5   0  -3 1556.64   33.10
  -5   0   3 1642.24   29.20
  -4   0   3  210.28    5.10
  -4   0   3  205.88    6.20
  -4   0   3  223.48    4.90
   4   0  -3  228.08    6.90
  -3   0   3   30.10    1.40
  -3   0   3   30.10    1.90
   3   0  -3   29.90    2.20
  -3   0   3   30.20    1.20
  -2   0   3   64.39    1.40
  -2   0   3   59.29    2.50
  -2   0   3   61.69    2.00
  -2   0   3   64.59    2.40
  -2   0   3   67.89    1.70
   2   0  -3   61.19    2.70
  -1   0   3 1397.56   25.60
   1   0  -3 1373.96   26.00
  -1   0   3 1369.56   25.90
  -1   0   3 1343.37   25.40
   0   0  -3 7516.55  136.09
   0   0   3 7231.68  136.59
   0   0   3 7303.97  136.29
   0   0  -3 7339.47  134.59
   1   0   3  736.93   14.40
  -1   0  -3  728.03   14.40
   1   0   3  751.12   14.90
   1   0   3  760.52   13.80
  -2   0  -3 2585.64   49.80
   2   0   3 2781.92   48.80
   2   0   3 2697.13   48.90
   2   0   3 2671.43   49.99
  -2   0  -3 2741.23   49.50
   3   0   3 3328.87   62.59
   3   0   3 3417.06   61.29
  -3   0  -3 3326.57   61.89
  -3   0  -3 3355.76   62.39
   3   0   3 3416.76   60.99
  -4   0  -3   71.59    3.50
  -4   0  -3   68.39    3.20
   4   0   3   73.39    2.50
   4   0   3   72.99    2.50
   4   0   3   69.29    2.90
  -5   0  -3 1014.00   21.30
   5   0   3 1023.40   20.00
  -5   0  -3  965.90   21.80
   5   0   3 1004.30   20.90
   5   0   3 1012.00   19.60
  -6   0  -3  356.56    9.90
   6   0   3  349.87    8.80
   6   0   3  341.87    9.50
  -6   0  -3  365.76   10.70
   6   0   3  345.47    8.10
  -7   0  -3    6.00    2.00
   7   0   3    6.90    1.70
   7   0   3    5.90    1.40
  -7   0  -3    6.80    1.80
   8   0   3    1.70    1.20
  -8   0  -3    0.50    1.60
   8   0   3    1.10    1.40
  -8   0  -3    0.50    1.40
  -9   0  -3    2.10    2.10
  -9   0  -3    1.50    1.60
   9   0   3    0.90    1.60
  10   0   3  118.29    6.60
 -10   0  -3  137.69    7.10
 -10   0  -3  122.99    7.60
 -11   0  -3   14.60    4.00
 -11   0  -3   14.60    3.30
  11   0   3   12.70    3.60
  11   0   3   10.00    2.90
 -12   0  -3   60.39    7.20
 -12   0  -3   58.29    6.20
  12   0   3   62.69    7.20
 -13   0  -3  150.78   10.40
  13   0   3  160.48   10.50
 -13   0  -3  178.68    9.40
  13  -1  -3   11.00    5.60
 -13  -1   3   12.70    4.20
  13  -1  -3   15.10    4.30
 -13   1   3   22.10    4.90
  13   1  -3   17.30    4.80
  12  -1  -3    2.50    3.00
 -12  -1   3    6.40    3.40
  12  -1  -3    2.40    2.90
  12   1  -3    1.40    2.90
 -12   1   3    0.90    2.50
  12   1  -3    2.40    2.70
 -11  -1   3   93.99    8.10
  11  -1  -3   87.29    7.80
  11  -1  -3   81.99    7.70
  11   1  -3   81.89    7.90
  11   1  -3   77.29    7.40
 -11   1   3   87.49    7.50
 -10  -1   3   18.70    3.70
 -10  -1   3   11.10    2.20
  10  -1  -3   14.70    3.40
 -10   1   3   13.00    2.50
  10   1  -3   14.00    3.40
  10   1  -3   20.80    4.10
 -10   1   3   10.00    2.90
  -9  -1   3  156.28    6.10
   9  -1  -3  160.28    8.00
  -9  -1   3  161.28    7.80
   9   1  -3  159.58    8.20
  -9   1   3  162.18    7.60
  -9   1   3  172.68    6.50
   9   1  -3  162.88    8.30
  -8  -1   3   53.09    3.30
   8  -1  -3   69.69    5.00
  -8  -1   3   53.39    4.90
  -8   1   3   53.59    4.80
   8   1  -3   52.19    5.30
  -8   1   3   50.99    3.30
   8   1  -3   54.59    5.20
  -7  -1   3  241.38    6.90
  -7  -1   3  226.18    8.20
  -7   1   3  226.68    6.90
   7   1  -3  234.48    6.90
   7   1  -3  236.78    8.90
  -7   1   3  219.18    7.80
   7   1  -3  216.48    8.60
  -6  -1   3   36.10    1.70
  -6  -1   3   33.70    2.20
  -6  -1   3   32.20    3.20
  -6   1   3   36.60    3.20
   6   1  -3   30.70    2.20
   6   1  -3   34.60    3.70
   6   1  -3   32.20    3.50
  -6   1   3   28.50    2.10
  -5  -1   3  117.79    4.30
  -5  -1   3  122.59    3.70
  -5  -1   3  119.79    3.80
  -5  -1   3  118.39    4.80
  -5   1   3  122.19    4.60
   5   1  -3  118.49    5.30
  -5   1   3  121.39    3.90
   5   1  -3  122.69    5.30
  -4  -1   3  139.39    4.40
  -4  -1   3  140.89    4.90
  -4  -1   3  144.09    3.90
  -4  -1   3  136.59    4.10
  -4   1   3  143.09    4.00
   4   1  -3  136.59    5.40
  -4   1   3  134.79    4.50
   4   1  -3  130.49    5.10
  -3  -1   3  187.28    4.40
  -3  -1   3  188.38    5.10
  -3  -1   3  193.48    5.50
  -3  -1   3  187.28    4.90
  -3   1   3  188.38    4.50
   3   1  -3  185.28    6.00
  -3   1   3  182.78    5.00
   3   1  -3  188.68    5.80
  -3   1   3  184.08    4.10
  -2  -1   3 3196.28   56.39
  -2  -1   3 3022.10   56.79
   2  -1  -3 3228.18   56.09
  -2  -1   3 3073.59   56.39
  -2   1   3 3155.78   56.09
  -2   1   3 3027.60   57.49
  -2   1   3 3045.10   56.39
   2   1  -3 2944.81   57.39
   2   1  -3 3143.59   56.99
  -1  -1   3 1958.10   36.10
   1  -1  -3 1957.50   35.90
  -1  -1   3 1938.61   36.10
  -1  -1   3 1956.20   36.40
   1   1  -3 1974.50   36.20
  -1   1   3 1923.41   35.90
  -1   1   3 1974.10   36.20
   1   1  -3 1987.60   37.00
   0  -1  -3  875.01   16.40
   0  -1   3  851.81   16.70
   0  -1   3  857.21   16.80
   0  -1   3  882.71   16.90
   0   1   3  861.61   16.80
   0   1   3  860.81   16.90
   0   1   3  878.41   16.80
   0   1  -3  880.71   16.20
   0   1  -3  857.61   16.40
   0   1  -3  867.91   17.20
   1  -1   3 2452.55   44.90
  -1  -1  -3 2471.35   44.90
   1  -1   3 2462.45   44.50
   1   1   3 2479.85   45.20
   1   1   3 2375.66   44.90
   1   1   3 2450.85   45.00
  -1   1  -3 2428.06   44.70
   2  -1   3  107.69    2.90
   2  -1   3  104.69    3.50
  -2  -1  -3  105.59    3.50
  -2  -1  -3  107.69    3.60
   2   1   3  106.59    3.80
   2   1   3  106.59    3.50
   2   1   3  104.09    3.40
  -2   1  -3   98.79    3.40
  -3  -1  -3  537.55   12.20
   3  -1   3  545.45   12.30
  -3  -1  -3  543.55   12.20
   3  -1   3  544.45   10.80
   3   1   3  555.24   12.10
  -3   1  -3  551.44   12.60
  -3   1  -3  534.25   12.10
   3   1   3  525.25   12.60
  -3   1  -3  593.94   10.80
   3   1   3  558.04   11.80
  -3   1  -3  540.95   10.20
   4  -1   3  177.98    4.30
   4  -1   3  174.78    5.80
  -4  -1  -3  177.88    5.90
  -4  -1  -3  174.38    5.70
   4   1   3  183.28    4.60
   4   1   3  178.28    5.60
   4   1   3  174.88    5.10
  -4   1  -3  187.18    6.10
  -4   1  -3  183.18    5.70
   5  -1   3   98.09    3.70
  -5  -1  -3   87.49    4.10
   5  -1   3   90.59    4.40
  -5  -1  -3   95.99    4.50
   5  -1   3   94.69    2.70
  -5   1  -3   94.89    4.60
   5   1   3   95.29    3.60
   5   1   3   86.39    4.10
   5   1   3   92.59    3.40
  -5   1  -3  102.19    4.40
  -6  -1  -3  587.24   14.90
   6  -1   3  586.84   13.70
  -6  -1  -3  581.84   14.40
  -6   1  -3  574.24   14.30
   6   1   3  578.14   13.10
   6   1   3  555.04   14.30
   6   1   3  600.94   13.10
  -6   1  -3  594.04   15.10
  -7  -1  -3    7.60    2.10
  -7  -1  -3   10.10    2.10
   7  -1   3    8.80    1.90
  -7   1  -3   10.20    2.30
   7   1   3   10.70    2.20
   7   1   3    9.00    1.70
   7   1   3   12.10    1.80
  -7   1  -3    9.60    2.10
   8  -1   3  108.29    5.10
  -8  -1  -3  120.29    6.40
   8  -1   3  116.39    5.50
  -8  -1  -3  108.69    5.60
  -8   1  -3  106.09    6.20
  -8   1  -3  111.09    5.80
   8   1   3  104.59    5.60
  -9  -1  -3  177.58    7.80
  -9  -1  -3  194.38    8.90
   9  -1   3  203.38    7.90
   9  -1   3  191.28    8.80
   9   1   3  182.58    8.10
  -9   1  -3  190.38    8.10
  -9   1  -3  185.08    8.80
  10  -1   3  218.98    8.70
 -10  -1  -3  183.38    8.40
 -10  -1  -3  189.38    9.50
  10  -1   3  201.18    9.70
 -10   1  -3  192.68    8.60
 -10   1  -3  177.68    9.40
  10   1   3  215.68    9.40
 -11  -1  -3   23.20    4.50
 -11  -1  -3   31.20    4.40
  11  -1   3   27.00    4.70
  11   1   3   25.40    4.80
 -11   1  -3   22.70    4.50
 -11   1  -3   33.20    4.60
  11   1   3   18.80    4.10
 -12  -1  -3   38.00    5.10
  12  -1   3   46.80    6.20
 -12  -1  -3   41.70    6.40
 -12   1  -3   40.40    6.10
  12   1   3   36.60    5.50
  12   1   3   36.30    5.90
 -12   1  -3   39.60    5.20
 -13  -1  -3   29.30    5.80
  13  -1   3   24.20    5.10
 -13  -1  -3   31.90    5.00
 -13   1  -3   24.20    4.80
 -13   1  -3   18.40    5.10
  13   1   3   28.00    5.50
  13  -2  -3   85.39    8.70
  13  -2  -3   77.19    8.40
 -13  -2   3   85.49    8.90
  13   2  -3   91.09    9.40
  12  -2  -3   20.10    4.50
  12  -2  -3   20.20    4.50
 -12  -2   3   22.10    4.70
  12   2  -3   25.00    5.10
  12   2  -3   28.50    5.40
 -12   2   3   31.90    5.30
 -11  -2   3    0.20    2.30
  11  -2  -3    4.50    2.80
 -11   2   3   -3.90    1.90
  11   2  -3    2.20    2.70
  11   2  -3    1.10    2.50
 -10  -2   3  102.99    6.80
 -10  -2   3   97.19    5.20
  10  -2  -3  108.19    7.30
  10   2  -3  105.89    7.40
 -10   2   3   88.79    6.20
  10   2  -3  104.19    7.20
 -10   2   3  103.79    5.70
  -9  -2   3   59.49    5.80
  -9  -2   3   49.90    3.50
  -9   2   3   48.90    4.20
  -9   2   3   40.90    4.50
   9   2  -3   46.70    5.40
   9   2  -3   43.60    5.20
  -8  -2   3  362.26   11.90
  -8  -2   3  383.96   10.30
  -8   2   3  380.26   10.60
   8   2  -3  359.56   12.70
   8   2  -3  379.26   12.90
   8   2  -3  368.16   10.60
  -8   2   3  361.76   11.30
  -7  -2   3    5.50    1.90
  -7  -2   3    6.70    1.50
  -7   2   3    5.50    1.60
   7   2  -3    4.80    1.70
  -7   2   3    7.10    1.80
   7   2  -3    4.60    1.60
   7   2  -3    5.60    2.10
  -6  -2   3  442.86   10.90
  -6  -2   3  460.55   12.50
  -6  -2   3  464.65   12.10
  -6  -2   3  464.95   10.90
  -6   2   3  451.35   11.70
   6   2  -3  469.75   13.50
   6   2  -3  464.15   11.80
   6   2  -3  453.85   13.20
  -6   2   3  464.85   11.30
  -5  -2   3  448.56   11.60
  -5  -2   3  450.85   11.30
  -5  -2   3  435.76   10.50
  -5  -2   3  435.96   10.30
   5   2  -3  438.66   11.10
  -5   2   3  428.26   10.60
  -5   2   3  428.46   10.40
   5   2  -3  450.95   12.30
   5   2  -3  446.46   12.60
  -4  -2   3   67.39    3.40
  -4  -2   3   66.59    3.30
  -4  -2   3   66.79    3.10
   4  -2  -3   67.49    2.40
   4   2  -3   68.69    4.00
   4   2  -3   64.69    3.20
   4   2  -3   65.09    3.70
  -4   2   3   62.69    2.80
  -3  -2   3  595.14   13.50
  -3  -2   3  616.64   13.40
   3  -2  -3  610.74   12.10
  -3  -2   3  600.24   13.20
   3   2  -3  597.24   14.60
  -3   2   3  614.74   12.40
   3   2  -3  609.24   14.00
  -3   2   3  599.04   11.70
   3   2  -3  608.04   13.60
  -2  -2   3  652.73   14.00
   2  -2  -3  650.03   12.70
  -2  -2   3  633.04   13.70
   2   2  -3  642.64   14.00
  -2   2   3  635.74   12.90
   2   2  -3  651.63   14.10
   2   2  -3  659.33   15.00
  -2   2   3  641.64   12.40
  -2   2   3  635.04   12.90
  -1  -2   3  786.62   16.80
   1  -2  -3  827.32   16.00
  -1  -2   3  810.42   16.30
  -1  -2   3  853.11   16.80
   1   2  -3  798.42   16.80
  -1   2   3  818.82   16.20
  -1   2   3  800.82   16.80
  -1   2   3  825.62   15.00
  -1   2   3  818.92   15.80
   1   2  -3  815.72   16.60
   0  -2   3 2467.45   44.70
   0  -2   3 2455.85   45.10
   0  -2   3 2405.26   45.50
   0  -2  -3 2487.85   45.00
   0   2  -3 2453.95   44.80
   0   2  -3 2444.86   45.30
   0   2   3 2388.96   45.20
   0   2   3 2382.96   45.60
   0   2   3 2450.55   44.70
   1  -2   3   44.60    2.00
   1  -2   3   45.50    1.90
   1  -2   3   41.30    2.30
  -1  -2  -3   40.00    2.20
  -1   2  -3   37.50    1.90
   1   2   3   43.10    2.50
  -1   2  -3   44.80    1.70
   1   2   3   44.90    2.30
   1   2   3   44.20    2.10
  -1   2  -3   41.40    2.20
   2  -2   3  798.92   17.00
  -2  -2  -3  813.32   16.20
   2  -2   3  798.92   16.10
  -2  -2  -3  816.22   17.20
   2  -2   3  797.82   15.80
   2   2   3  795.82   16.90
  -2   2  -3  826.62   16.90
  -2   2  -3  815.32   15.80
   2   2   3  805.92   17.30
   2   2   3  806.12   16.90
  -3  -2  -3  249.88    7.20
  -3  -2  -3  254.57    6.80
  -3  -2  -3  261.27    7.50
   3  -2   3  256.37    5.90
   3  -2   3  256.57    6.70
  -3   2  -3  256.37    7.20
  -3   2  -3  257.67    5.20
   3   2   3  255.87    7.10
   3   2   3  250.87    7.40
   3   2   3  270.67    7.60
   4  -2   3  431.46    8.80
   4  -2   3  415.96   10.30
  -4  -2  -3  413.76   10.70
  -4  -2  -3  435.76   10.60
   4   2   3  423.76   10.50
  -4   2  -3  416.76   10.70
   4   2   3  421.46   11.10
  -5  -2  -3  390.26   10.60
   5  -2   3  389.76   10.40
   5  -2   3  397.66    8.20
  -5  -2  -3  377.16   10.50
   5   2   3  378.86   10.10
  -5   2  -3  418.26   10.80
  -5   2  -3  376.56   10.80
   5   2   3  401.26   11.00
  -6  -2  -3  919.51   21.10
  -6  -2  -3  901.01   20.70
   6  -2   3  919.71   20.70
   6   2   3  911.11   19.90
  -6   2  -3  922.01   21.30
  -6   2  -3  906.81   20.70
   6   2   3  901.51   21.20
  -7  -2  -3  239.18    8.50
   7  -2   3  236.88    8.50
  -7  -2  -3  245.58    8.90
   7   2   3  237.98    7.70
   7   2   3  227.48    8.70
  -7   2  -3  252.57    9.20
  -7   2  -3  236.18    8.40
  -8  -2  -3    2.60    1.70
  -8  -2  -3   -2.00    1.50
   8  -2   3   -1.70    1.20
   8  -2   3    0.50    1.50
  -8   2  -3   -2.70    1.50
   8   2   3   -2.90    1.40
  -8   2  -3    1.30    1.80
  -9  -2  -3   82.29    5.50
   9  -2   3   75.49    5.40
  -9  -2  -3   86.99    6.10
   9  -2   3   81.79    4.90
   9   2   3   90.99    6.00
  -9   2  -3   77.59    5.90
  -9   2  -3   80.99    5.40
 -10  -2  -3   34.50    4.50
 -10  -2  -3   25.50    4.40
  10  -2   3   23.80    4.00
 -10   2  -3   24.40    4.10
 -10   2  -3   26.00    4.30
  10   2   3   32.60    4.70
 -11  -2  -3   45.60    5.30
  11  -2   3   41.00    5.40
 -11  -2  -3   47.40    6.10
  11   2   3   50.89    6.60
 -11   2  -3   42.50    5.90
 -11   2  -3   44.40    5.40
  11   2   3   44.20    5.80
  12  -2   3    2.40    2.70
 -12  -2  -3    1.30    3.00
 -12  -2  -3    0.30    2.30
  12   2   3    1.40    3.00
 -12   2  -3   -0.20    3.00
 -12   2  -3    2.10    2.90
  12   2   3    1.20    2.80
  13  -2   3   22.10    4.70
 -13  -2  -3   23.20    5.20
 -13  -2  -3   24.30    4.60
 -13   2  -3   19.10    4.30
  13   2   3   26.90    5.70
  13  -3  -3   29.80    5.60
 -13  -3   3   39.00    6.40
  13  -3  -3   35.40    6.00
  13   3  -3   29.80    6.30
 -13   3   3   31.60    5.70
 -12  -3   3   61.39    7.30
  12  -3  -3   52.69    6.80
 -12   3   3   51.89    6.20
  12   3  -3   54.69    7.10
 -11  -3   3  224.88   11.00
  11  -3  -3  210.68   10.90
  11   3  -3  213.98   11.20
  11   3  -3  247.88   12.20
 -11   3   3  220.78   10.00
 -10  -3   3   33.50    3.80
 -10  -3   3   28.80    4.70
 -10   3   3   27.40    4.10
  10   3  -3   31.50    5.20
  10   3  -3   35.30    5.50
  -9  -3   3   18.80    2.80
  -9  -3   3   18.70    3.50
   9   3  -3   11.00    3.40
   9   3  -3   17.80    3.70
  -9   3   3   14.30    2.90
   8  -3  -3    9.70    2.70
  -8  -3   3   10.10    2.50
  -8  -3   3    6.20    1.80
   8   3  -3    8.10    2.70
   8   3  -3    9.30    2.90
  -8   3   3   11.90    2.50
   8   3  -3    9.90    2.40
  -7  -3   3    1.40    1.30
  -7  -3   3   -1.00    1.40
  -7  -3   3    0.50    1.20
   7  -3  -3    0.60    0.90
  -7  -3   3   -1.30    1.40
   7   3  -3    1.50    1.50
  -7   3   3   -0.70    1.10
   7   3  -3    1.80    1.90
   7   3  -3    0.50    1.60
  -6  -3   3   54.49    3.20
  -6  -3   3   51.99    3.30
  -6  -3   3   50.89    3.80
  -6  -3   3   51.39    3.90
   6  -3  -3   52.09    2.90
   6   3  -3   50.09    4.90
   6   3  -3   53.49    4.90
   6   3  -3   51.39    3.60
  -6   3   3   46.10    3.10
  -5  -3   3  279.87    8.50
  -5  -3   3  268.17    8.80
   5  -3  -3  283.07    7.30
  -5  -3   3  280.97    8.30
  -5   3   3  273.37    7.50
   5   3  -3  270.77    9.40
   5   3  -3  259.97    9.60
   5   3  -3  287.67    8.80
  -4  -3   3  177.28    6.50
  -4  -3   3  175.48    6.10
   4  -3  -3  179.88    5.20
  -4  -3   3  170.88    6.00
  -4   3   3  177.08    3.70
  -4   3   3  181.08    3.70
   4   3  -3  176.08    7.20
  -4   3   3  170.98    4.90
   4   3  -3  170.38    6.30
   4   3  -3  179.08    6.80
   3  -3  -3   86.89    3.30
  -3  -3   3   98.99    4.20
  -3  -3   3   99.79    3.90
  -3  -3   3   83.59    4.20
   3   3  -3   90.19    4.40
  -3   3   3   94.99    3.00
   3   3  -3   99.19    4.40
  -3   3   3   95.59    2.90
  -2  -3   3 1454.55   30.00
  -2  -3   3 1446.36   29.60
  -2  -3   3 1517.45   29.00
   2   3  -3 1475.85   29.90
  -2   3   3 1508.65   28.50
  -2   3   3 1518.85   27.60
  -2   3   3 1457.75   29.70
   2   3  -3 1467.85   29.90
  -2   3   3 1530.05   26.90
  -1  -3   3  145.59    5.30
   1  -3  -3  151.08    4.80
  -1  -3   3  150.28    5.00
   1   3  -3  146.99    5.10
  -1   3   3  145.49    4.60
  -1   3   3  154.48    3.90
  -1   3   3  147.19    5.20
   1   3  -3  144.29    5.00
   0  -3  -3  229.98    6.60
   0  -3   3  234.48    5.70
   0  -3   3  228.48    7.00
   0  -3   3  245.88    6.70
   0   3   3  234.08    5.70
   0   3   3  239.28    7.20
   0   3  -3  253.37    6.90
   0   3  -3  228.68    6.40
   0   3   3  246.78    6.80
  -1  -3  -3  112.59    4.30
   1  -3   3  107.29    3.90
   1  -3   3  114.79    3.30
   1  -3   3  106.99    4.30
  -1   3  -3  109.49    4.00
  -1   3  -3  105.19    3.60
   1   3   3  107.79    3.70
   1   3   3  103.89    4.20
   1   3   3  109.99    4.60
   2  -3   3  191.48    4.90
  -2  -3  -3  191.98    5.10
   2  -3   3  179.08    6.10
   2  -3   3  186.18    5.30
  -2  -3  -3  197.38    6.40
  -2   3  -3  188.28    5.20
   2   3   3  195.38    6.20
  -2   3  -3  183.38    5.00
   2   3   3  195.38    6.70
   2   3   3  189.08    5.80
  -3  -3  -3  417.16   11.50
   3  -3   3  453.55   10.00
   3  -3   3  458.75   10.00
  -3  -3  -3  447.36   10.40
   3  -3   3  444.96   11.50
   3   3   3  450.05   12.00
  -3   3  -3  442.86   11.50
   3   3   3  453.15   11.50
   3   3   3  461.05   11.40
  -3   3  -3  451.85    9.30
  -4  -3  -3  199.48    6.90
  -4  -3  -3  184.18    6.10
   4  -3   3  194.58    5.70
   4  -3   3  203.18    6.90
  -4  -3  -3  184.98    7.00
   4  -3   3  187.98    5.10
   4   3   3  189.38    7.20
   4   3   3  191.28    6.70
  -4   3  -3  196.68    6.90
  -5  -3  -3  492.15   13.60
   5  -3   3  486.55   11.90
  -5  -3  -3  505.75   13.20
  -5  -3  -3  499.25   12.70
   5  -3   3  493.65   13.10
   5   3   3  513.85   13.00
   5   3   3  491.65   13.70
  -5   3  -3  483.65   13.20
   6  -3   3  861.91   19.10
  -6  -3  -3  829.02   19.80
  -6  -3  -3  829.02   20.10
  -6   3  -3  864.01   20.30
   6   3   3  834.72   20.90
   6   3   3  867.31   19.90
  -7  -3  -3    6.60    2.10
   7  -3   3    2.80    1.50
  -7  -3  -3    3.90    2.00
   7   3   3    4.40    2.30
   7   3   3    4.60    1.70
  -7   3  -3    6.00    2.10
  -8  -3  -3   53.69    5.00
  -8  -3  -3   61.69    5.50
   8  -3   3   52.49    4.10
  -8   3  -3   50.19    5.00
   8   3   3   49.20    5.40
   8   3   3   47.60    4.40
  -9  -3  -3   12.80    3.10
  -9  -3  -3   18.70    3.50
   9  -3   3   16.80    3.10
  -9   3  -3   22.80    3.80
   9   3   3   18.70    3.90
  10  -3   3    9.00    2.70
 -10  -3  -3    8.00    2.90
 -10  -3  -3   11.60    3.20
  10   3   3   11.00    3.60
 -10   3  -3   14.00    3.50
 -11  -3  -3   28.30    4.90
 -11  -3  -3   25.60    4.40
  11  -3   3   19.60    3.80
  11  -3   3   22.90    5.70
  11   3   3   19.80    4.60
  11   3   3   26.70    5.10
 -11   3  -3   17.00    4.00
 -12  -3  -3   86.49    7.70
  12  -3   3   90.29    7.00
 -12  -3  -3  104.19    9.40
  12   3   3  109.29   10.20
 -12   3  -3   99.89    7.40
  12   3   3  102.59    9.40
  12  -4  -3   11.30    4.00
 -12  -4   3   12.20    4.10
  12   4  -3   10.90    4.60
 -11  -4   3   38.50    5.50
  11   4  -3   28.70    5.60
 -10  -4   3  297.37   12.20
  10   4  -3  289.37   13.30
  -9  -4   3   77.99    5.00
  -9  -4   3   67.19    6.20
   9   4  -3   62.79    6.00
  -9   4   3   82.09    8.40
   9   4  -3   75.99    7.40
  -8  -4   3  311.57   11.40
  -8  -4   3  331.37   10.40
  -8  -4   3  330.67   11.90
  -8   4   3  346.27   10.50
   8   4  -3  341.37   11.60
   8   4  -3  321.67   12.80
  -7  -4   3  104.89    5.20
  -7  -4   3   89.79    5.40
  -7  -4   3   98.39    5.10
   7  -4  -3   94.19    4.50
  -7  -4   3   95.89    5.90
   7   4  -3  101.49    5.80
   7   4  -3  107.69    6.70
  -7   4   3  100.29    4.80
  -6  -4   3   82.89    5.30
  -6  -4   3   99.79    4.80
  -6  -4   3   89.09    5.00
   6  -4  -3   98.79    4.30
  -6  -4   3   86.99    4.90
   6   4  -3   92.49    5.30
   6   4  -3   97.69    6.20
  -6   4   3   94.19    4.20
  -5  -4   3  173.78    6.50
  -5  -4   3  161.38    6.50
   5  -4  -3  160.08    5.60
  -5  -4   3  182.68    7.50
  -5   4   3  168.78    5.20
   5   4  -3  160.28    6.90
   5   4  -3  155.28    7.40
   4  -4  -3  109.19    4.40
  -4  -4   3   91.69    4.80
  -4  -4   3  106.39    5.60
  -4  -4   3  110.09    4.80
   4   4  -3   98.89    5.50
  -4   4   3  110.69    3.50
  -4   4   3  104.69    3.00
   4   4  -3  112.59    5.50
  -3  -4   3   21.10    2.30
  -3  -4   3   25.40    2.90
   3  -4  -3   23.70    2.50
  -3  -4   3   28.30    3.30
   3   4  -3   21.40    2.90
  -3   4   3   22.10    1.70
   3   4  -3   23.60    2.90
  -2  -4   3  145.39    6.10
   2  -4  -3  145.89    5.20
  -2  -4   3  139.49    5.60
  -2  -4   3  147.99    5.00
   2   4  -3  142.59    5.80
  -2   4   3  143.09    4.80
  -2   4   3  135.19    5.60
   2   4  -3  139.99    5.80
  -1  -4   3  312.67    9.50
  -1  -4   3  314.07    9.10
   1  -4  -3  310.77    8.80
  -1   4   3  328.17    8.70
  -1   4   3  312.07    9.30
   1   4  -3  330.07    9.30
   1   4  -3  324.77    9.30
  -1   4   3  322.37    6.60
   0  -4   3  427.76   10.80
   0  -4  -3  396.46   10.70
   0  -4   3  411.96   11.30
   0   4   3  398.76   11.30
   0   4   3  413.46    8.80
   0   4  -3  414.56   10.60
   0   4  -3  403.06   10.70
   0   4   3  426.26   10.70
   1  -4   3   45.00    1.80
   1  -4   3   46.10    2.80
  -1  -4  -3   39.40    3.10
   1  -4   3   39.70    3.10
   1   4   3   48.10    2.40
   1   4   3   46.60    3.10
   1   4   3   42.70    3.90
  -1   4  -3   42.50    2.70
  -1   4  -3   41.80    2.80
  -2  -4  -3  351.26    7.80
   2  -4   3  344.87    7.20
   2  -4   3  321.47    8.80
  -2  -4  -3  330.97   10.00
   2  -4   3  346.17   10.00
   2   4   3  334.67    8.70
   2   4   3  326.57   10.40
  -2   4  -3  344.17    8.60
   2   4   3  332.97    9.80
  -2   4  -3  339.97    8.70
  -3  -4  -3   75.29    3.20
   3  -4   3   71.09    3.40
  -3  -4  -3   78.59    4.60
   3  -4   3   79.89    4.40
   3  -4   3   70.59    2.60
   3   4   3   75.49    4.30
   3   4   3   77.89    4.80
  -3   4  -3   71.29    2.90
   3   4   3   71.49    3.80
   4  -4   3  253.17    7.20
  -4  -4  -3  253.87    9.10
   4  -4   3  268.87    6.70
   4  -4   3  270.57    8.90
  -4  -4  -3  271.17    7.70
   4   4   3  265.07    9.50
   4   4   3  265.17    8.60
   4   4   3  266.77    8.90
  -5  -4  -3   52.59    3.50
   5  -4   3   48.00    2.70
   5  -4   3   48.10    3.80
  -5  -4  -3   50.29    4.50
  -5  -4  -3   44.00    4.50
   5   4   3   49.80    4.60
   5   4   3   54.89    5.30
   6  -4   3   11.30    2.60
  -6  -4  -3   11.40    2.30
   6  -4   3   11.50    2.00
  -6  -4  -3   11.60    2.80
  -6  -4  -3    9.80    2.40
   6   4   3   15.00    2.80
   6   4   3   12.10    2.90
  -6   4  -3   10.90    2.60
  -7  -4  -3   75.59    5.00
  -7  -4  -3   71.09    5.10
   7  -4   3   70.19    4.90
   7   4   3   75.49    6.70
   7   4   3   94.69    5.60
  -7   4  -3   81.09    5.40
  -8  -4  -3   15.80    3.20
  -8  -4  -3   17.50    3.30
   8  -4   3   21.60    3.60
   8   4   3   17.70    3.20
   8   4   3   15.10    3.60
  -8   4  -3   14.80    3.30
  -9  -4  -3  149.88    7.90
   9  -4   3  143.29    7.70
  -9  -4  -3  151.28    8.00
   9   4   3  158.88    9.00
  -9   4  -3  139.79    8.00
  10  -4   3   77.19    5.90
 -10  -4  -3   71.69    6.50
 -10  -4  -3   74.49    7.10
 -10   4  -3   65.79    6.70
  10   4   3   67.29    7.40
  10   4   3   84.09    8.10
  11  -4   3   40.90    5.50
 -11  -4  -3   48.00    5.60
 -11  -4  -3   38.50    5.60
  11   4   3   34.90    6.10
  11   4   3   47.80    6.70
 -11   4  -3   31.90    5.30
 -12  -4  -3   80.39    8.50
 -12  -4  -3   77.39    7.30
  12   4   3   92.29    9.40
  12   4   3   86.19    8.60
 -12   4  -3   73.19    7.50
 -11  -5   3   51.99    6.50
  11   5  -3   31.60    6.40
 -10  -5   3   15.40    3.90
  10   5  -3   18.70    4.80
  -9  -5   3   88.09    6.90
  -9  -5   3   82.29    5.50
  -9  -5   3   75.79    6.80
   9   5  -3   79.89    7.30
   9   5  -3   63.29    7.40
  -8  -5   3  136.39    6.80
  -8  -5   3  135.09    7.40
  -8  -5   3  143.89    8.30
   8   5  -3  134.49    7.60
   8   5  -3  125.69    8.40
  -7  -5   3  110.79    6.00
  -7  -5   3  103.49    5.70
  -7  -5   3   95.19    6.40
  -7  -5   3   98.59    5.60
   7   5  -3   90.99    6.90
   7   5  -3   92.09    6.10
   6  -5  -3   11.50    2.20
  -6  -5   3   14.60    3.30
  -6  -5   3   17.30    2.80
  -6  -5   3   16.50    3.00
   6   5  -3   13.50    3.30
   6   5  -3   11.50    2.90
  -5  -5   3   15.80    2.50
  -5  -5   3   14.80    2.70
  -5  -5   3   11.10    2.80
   5  -5  -3   15.90    2.40
   5   5  -3   17.90    3.30
   5   5  -3   12.50    3.10
  -4  -5   3  290.47   10.00
  -4  -5   3  303.67   10.80
  -4  -5   3  297.57    9.00
   4  -5  -3  310.47    9.30
   4   5  -3  319.77   10.80
  -4   5   3  303.67    7.20
   4   5  -3  313.97   11.00
  -3  -5   3   18.40    2.80
  -3  -5   3   24.90    3.60
  -3  -5   3   22.10    2.50
   3  -5  -3   24.60    2.90
   3   5  -3   18.30    3.10
   3   5  -3   20.50    3.10
  -3   5   3   21.80    2.10
  -2  -5   3  122.79    6.30
  -2  -5   3  125.49    4.70
  -2  -5   3  126.59    5.90
   2  -5  -3  124.49    5.50
   2   5  -3  126.49    6.00
  -2   5   3  128.59    5.90
   2   5  -3  129.39    6.10
  -2   5   3  134.69    5.10
   1  -5  -3  168.88    6.60
  -1  -5   3  171.88    6.80
  -1  -5   3  165.98    7.20
  -1  -5   3  167.08    5.40
   1   5  -3  163.58    6.70
  -1   5   3  172.88    7.00
   1   5  -3  173.28    6.90
  -1   5   3  167.48    6.10
   0  -5   3   25.60    3.40
   0  -5   3   18.30    2.60
   0  -5  -3   27.40    3.20
   0   5  -3   23.30    2.90
   0   5   3   24.00    2.90
   0   5   3   23.90    3.30
   0   5  -3   24.10    2.90
   1  -5   3  290.97    9.80
   1  -5   3  294.57    9.10
  -1  -5  -3  305.67    9.80
   1   5   3  302.77    7.30
  -1   5  -3  293.17    8.90
  -1   5  -3  303.37    8.90
   1   5   3  286.17    9.90
   1   5   3  286.87    9.40
   2  -5   3  152.88    5.90
   2  -5   3  140.89    6.50
  -2  -5  -3  139.29    6.50
   2   5   3  131.89    6.60
   2   5   3  144.79    6.30
  -2   5  -3  136.29    5.20
   2   5   3  133.59    4.90
  -2   5  -3  137.79    5.30
   3  -5   3  111.29    4.90
  -3  -5  -3  113.49    6.00
   3  -5   3  100.69    5.60
   3   5   3  103.89    4.70
  -3   5  -3  107.69    4.00
   3   5   3  106.49    5.60
   3   5   3  111.09    6.30
   4  -5   3   93.79    5.30
   4  -5   3   77.19    4.00
  -4  -5  -3   68.79    5.10
  -4  -5  -3   74.09    3.70
   4   5   3   80.59    5.60
   4   5   3   74.79    4.90
   4   5   3   83.49    4.60
   5  -5   3   52.09    5.00
  -5  -5  -3   49.00    3.40
  -5  -5  -3   49.80    4.90
  -5  -5  -3   45.20    5.00
   5   5   3   57.09    4.10
   5   5   3   56.99    4.40
   5   5   3   49.60    5.30
   6  -5   3  120.89    6.50
  -6  -5  -3  134.59    6.00
  -6  -5  -3  119.19    7.10
  -6  -5  -3  118.09    6.60
   6   5   3  129.69    7.60
   6   5   3  139.49    7.10
   6   5   3  126.19    6.70
  -7  -5  -3  173.78    8.40
  -7  -5  -3  172.38    7.50
   7  -5   3  174.68    8.30
   7   5   3  172.68    9.20
   7   5   3  166.08    8.30
   7   5   3  180.68    8.40
   8  -5   3    6.20    2.80
  -8  -5  -3    6.30    2.40
  -8  -5  -3    3.70    2.60
   8   5   3    2.80    2.40
   8   5   3    3.80    2.60
   8   5   3    7.70    3.20
   9  -5   3   86.09    6.30
  -9  -5  -3  106.99    6.90
  -9  -5  -3   94.19    6.70
   9   5   3  104.99    7.00
   9   5   3  112.69    8.20
   9   5   3  101.79    7.60
 -10  -5  -3   18.60    4.00
 -10  -5  -3   10.50    3.40
  10  -5   3    9.00    3.20
  10   5   3   14.80    4.50
  10   5   3   14.50    4.10
 -11  -5  -3  121.29    8.20
 -11  -5  -3  130.89    8.40
  11  -5   3  118.39    8.00
  11   5   3  120.49    9.00
  11   5   3  121.59   10.90
 -10  -6   3   49.50    5.90
  10   6  -3   47.10    6.30
  10   6  -3   43.00    7.00
  -9  -6   3   50.99    5.30
  -9  -6   3   60.59    6.90
  -9  -6   3   51.79    5.70
   9   6  -3   56.69    6.60
   9   6  -3   55.19    7.20
  -8  -6   3   57.29    6.50
  -8  -6   3   58.19    5.70
   8   6  -3   64.09    7.50
   8   6  -3   54.39    6.30
  -7  -6   3   19.50    3.40
  -7  -6   3   26.00    4.00
  -7  -6   3   27.30    3.90
  -7  -6   3   25.40    4.70
   7   6  -3   21.10    4.20
   7   6  -3   29.30    5.10
  -6  -6   3   37.00    5.10
  -6  -6   3   31.60    4.20
  -6  -6   3   32.80    3.80
   6   6  -3   31.70    4.70
   6   6  -3   30.40    5.10
  -5  -6   3   30.10    3.40
   5  -6  -3   26.80    3.50
  -5  -6   3   30.30    4.20
  -5  -6   3   34.40    4.90
   5   6  -3   24.80    4.30
   5   6  -3   30.10    4.40
  -4  -6   3   82.69    4.40
   4  -6  -3   75.19    4.80
  -4  -6   3   79.39    6.00
  -4  -6   3   76.09    5.30
   4   6  -3   75.69    6.80
   4   6  -3   77.99    5.60
  -3  -6   3   28.20    4.20
  -3  -6   3   41.40    3.00
  -3  -6   3   41.10    4.40
   3  -6  -3   29.50    3.50
   3   6  -3   33.60    4.20
   3   6  -3   30.20    3.90
  -2  -6   3  161.38    5.60
   2  -6  -3  160.38    7.00
  -2  -6   3  164.28    7.40
  -2  -6   3  154.68    7.90
   2   6  -3  169.08    7.80
  -2   6   3  146.79    7.00
   2   6  -3  161.18    7.50
  -2   6   3  150.18    6.00
   1  -6  -3  227.58    8.70
  -1  -6   3  248.08    9.70
  -1  -6   3  249.68    9.90
  -1  -6   3  233.28    8.90
   1   6  -3  239.18    9.00
   1   6  -3  227.58    8.80
  -1   6   3  226.38    8.00
  -1   6   3  223.48    8.90
   0  -6   3    9.40    2.40
   0  -6   3    5.70    2.50
   0  -6  -3    9.30    2.40
   0   6  -3    9.50    2.50
   0   6  -3    7.30    2.20
   0   6   3   11.30    2.30
   0   6   3    4.90    2.20
  -1  -6  -3   47.10    4.80
   1  -6   3   54.29    4.90
   1  -6   3   47.40    5.10
   1   6   3   42.50    4.80
  -1   6  -3   41.00    4.00
   1   6   3   47.80    4.60
  -1   6  -3   42.80    4.00
   2  -6   3   59.29    4.30
   2  -6   3   59.99    5.50
  -2  -6  -3   63.29    4.90
  -2   6  -3   61.49    3.80
   2   6   3   58.89    4.60
   2   6   3   49.80    5.30
  -2   6  -3   66.39    4.10
   3  -6   3   81.89    4.90
   3  -6   3   91.29    5.90
  -3  -6  -3   82.39    5.80
   3   6   3   84.19    6.10
   3   6   3   94.29    5.80
  -3   6  -3   98.29    4.20
  -4  -6  -3   48.90    5.40
   4  -6   3   47.50    5.10
   4   6   3   57.49    5.90
   4   6   3   47.30    5.10
   5  -6   3   41.80    4.90
  -5  -6  -3   42.20    5.30
   5   6   3   45.40    4.50
   5   6   3   45.50    5.10
   5   6   3   48.60    5.90
  -6  -6  -3   93.79    6.90
   6  -6   3   76.49    5.80
  -6  -6  -3   95.39    6.50
   6   6   3   90.59    5.90
   6   6   3   94.49    8.30
   6   6   3   84.49    6.10
  -7  -6  -3   22.90    4.40
  -7  -6  -3   21.40    4.20
   7  -6   3   24.70    4.40
   7   6   3   23.90    4.30
   7   6   3   19.80    4.60
   7   6   3   17.70    3.70
  -8  -6  -3   34.80    5.00
   8  -6   3   27.00    4.40
   8   6   3   31.50    5.60
   8   6   3   23.40    4.60
   8   6   3   36.50    5.20
   9  -6   3   23.80    4.40
  -9  -6  -3   19.30    4.20
   9   6   3   24.30    5.20
   9   6   3   14.40    3.80
   9   6   3   19.70    4.40
 -10  -6  -3    1.40    2.40
  10  -6   3    1.50    2.70
  10   6   3   -2.20    3.30
  10   6   3   -0.50    2.90
  -9  -7   3   21.20    4.70
   9   7  -3   16.50    4.30
   9   7  -3   21.00    5.40
  -8  -7   3   28.10    5.30
  -8  -7   3   33.70    4.90
   8   7  -3   37.80    6.50
   8   7  -3   30.70    5.50
  -7  -7   3   19.50    3.70
  -7  -7   3   28.60    5.10
   7   7  -3   29.20    5.70
   7   7  -3   32.10    5.40
  -6  -7   3   13.00    3.20
  -6  -7   3   11.80    3.80
   6   7  -3   18.40    4.50
   6   7  -3   13.80    3.80
  -5  -7   3   99.59    7.00
  -5  -7   3  100.89    8.70
   5   7  -3  102.09    7.10
   5   7  -3   89.09    8.20
   4  -7  -3  131.09    7.10
  -4  -7   3  135.49    8.40
  -4  -7   3  135.39    7.60
   4   7  -3  122.79    8.20
   4   7  -3  129.39    7.90
  -3  -7   3    2.60    2.30
  -3  -7   3    4.20    2.90
   3  -7  -3    6.90    2.90
  -3   7   3    8.70    1.90
   3   7  -3    5.30    2.40
   3   7  -3    3.10    2.90
  -2  -7   3   -3.70    1.40
   2  -7  -3   -1.20    2.00
  -2  -7   3    4.70    2.80
   2   7  -3    0.40    2.40
  -2   7   3    2.60    2.20
   2   7  -3   -0.10    2.00
  -2   7   3    3.30    1.70
  -1  -7   3   10.60    3.30
   1  -7  -3    7.00    2.80
  -1  -7   3   10.90    2.90
  -1   7   3    8.30    2.90
   1   7  -3   11.00    2.90
  -1   7   3   20.50    3.20
   1   7  -3    6.50    2.60
   0  -7   3   98.49    6.80
   0  -7  -3   96.09    6.50
   0  -7   3  105.29    6.40
   0   7  -3  107.99    6.30
   0   7   3  109.79    6.00
   0   7  -3   99.39    5.90
   0   7   3  100.59    6.60
  -1  -7  -3   55.39    5.70
   1  -7   3   41.00    5.30
   1  -7   3   51.49    5.30
   1   7   3   60.89    6.20
  -1   7  -3   44.80    4.50
  -1   7  -3   41.10    4.30
   1   7   3   54.39    5.20
  -2  -7  -3   14.00    3.40
   2  -7   3   17.50    3.40
   2  -7   3   23.10    4.20
  -2   7  -3   17.40    2.80
   2   7   3   22.20    3.70
   2   7   3   16.70    3.80
  -2   7  -3   19.80    3.10
  -3  -7  -3  102.49    7.20
   3  -7   3  102.09    6.10
   3  -7   3   93.89    6.90
   3   7   3   99.69    6.50
   3   7   3  111.29    7.50
  -4  -7  -3  140.89    8.30
   4  -7   3  114.49    7.40
   4   7   3  119.49    8.30
   4   7   3  121.09    7.40
   5  -7   3  100.49    7.20
  -5  -7  -3   85.99    7.80
   5   7   3  104.09    7.70
   5   7   3   75.19    7.20
   6  -7   3   49.70    6.00
  -6  -7  -3   51.79    6.40
  -6  -7  -3   45.90    5.90
   6   7   3   60.19    7.20
   6   7   3   47.40    6.00
  -7  -7  -3   57.59    6.90
   7  -7   3   57.39    6.60
  -7  -7  -3   60.79    6.50
   7   7   3   62.79    7.50
   7   7   3   64.59    7.10
  -8  -7  -3   46.30    6.20
   8  -7   3   40.30    5.70
   8   7   3   54.39    7.50
   8   7   3   57.99    6.90
  -9  -7  -3   31.10    5.50
   9  -7   3   25.00    4.90
   9   7   3   24.50    5.00
   9   7   3   42.20    6.90
   8   8  -3   15.60    5.30
  -7  -8   3   57.59    6.30
  -7  -8   3   42.50    6.40
   7   8  -3   59.59    7.70
   7   8  -3   48.40    6.60
  -6  -8   3   69.99    7.80
   6   8  -3   76.29    8.60
   6   8  -3   82.49    8.30
  -5  -8   3   34.00    5.20
  -5  -8   3   31.60    5.80
   5   8  -3   33.60    5.90
   5   8  -3   40.80    5.80
  -4  -8   3   62.39    7.40
  -4  -8   3   40.80    5.50
   4   8  -3   53.69    6.70
   4   8  -3   56.29    6.50
   3  -8  -3  113.59    7.30
  -3  -8   3  114.09    7.60
  -3  -8   3  104.19    7.90
   3   8  -3   93.09    7.20
   3   8  -3  109.59    7.70
  -2  -8   3  102.39    7.10
   2  -8  -3   97.39    6.80
  -2  -8   3   86.49    8.10
   2   8  -3   90.29    7.80
   2   8  -3  100.99    6.90
  -2   8   3   94.89    5.60
  -2   8   3  104.99    7.00
  -1  -8   3   16.90    4.20
   1  -8  -3   13.10    3.60
  -1  -8   3   14.30    3.60
  -1   8   3   17.80    3.20
  -1   8   3   20.00    4.00
   1   8  -3   12.90    3.50
   1   8  -3   20.80    4.00
   0  -8  -3   27.40    4.70
   0  -8   3   31.80    4.90
   0  -8   3   27.50    5.00
   0   8   3   16.60    3.90
   0   8  -3   23.70    4.10
   0   8  -3   26.10    4.00
   0   8   3   15.10    3.30
   1  -8   3    2.50    2.80
   1  -8   3   11.50    3.30
  -1  -8  -3    5.40    2.90
   1   8   3    8.60    3.40
  -1   8  -3    7.90    2.90
   1   8   3    7.60    3.00
  -1   8  -3   13.10    2.90
   2  -8   3   48.60    6.20
  -2  -8  -3   50.59    6.00
   2  -8   3   55.59    5.90
  -2   8  -3   56.29    4.30
  -2   8  -3   49.20    5.10
   2   8   3   47.10    6.10
   2   8   3   54.19    6.00
  -3  -8  -3   22.70    4.60
   3  -8   3   31.50    5.20
   3   8   3   19.70    4.70
   3   8   3   33.20    4.80
   4  -8   3   51.99    6.30
  -4  -8  -3   72.59    7.50
   4   8   3   67.49    7.10
   4   8   3   70.19    7.90
  -5  -8  -3   48.30    6.50
   5  -8   3   50.49    6.50
   5   8   3   30.60    5.70
   5   8   3   27.10    4.90
   6  -8   3   46.70    6.20
  -6  -8  -3   34.20    5.50
  -6  -8  -3   38.40    6.10
   6   8   3   34.30    6.20
   6   8   3   51.19    6.60
  -7  -8  -3    1.30    3.00
   7  -8   3    4.20    3.80
  -7  -8  -3    4.00    3.20
   7   8   3   -1.00    3.00
   7   8   3    5.10    3.70
  -5  -9   3   21.20    5.20
   5   9  -3   19.70    4.90
   5   9  -3   20.00    4.80
  -4  -9   3   17.00    5.20
  -4  -9   3   22.60    5.20
   4   9  -3   17.60    4.50
   4   9  -3   20.60    4.70
  -3  -9   3    7.70    3.90
  -3  -9   3    7.70    4.00
   3   9  -3   10.30    3.60
   3   9  -3    7.60    4.00
  -2  -9   3   54.49    6.90
  -2  -9   3   53.19    7.00
   2  -9  -3   38.40    5.60
   2   9  -3   42.20    5.90
   2   9  -3   45.60    6.10
  -1  -9   3    8.50    3.50
   1  -9  -3   14.80    4.00
  -1  -9   3    9.70    4.10
   1   9  -3    7.70    3.40
  -1   9   3    9.50    2.80
  -1   9   3   13.60    3.90
   1   9  -3   10.20    3.40
   0  -9  -3    5.50    3.20
   0  -9   3   -2.50    3.20
   0  -9   3   -0.30    2.80
   0   9   3    3.40    2.70
   0   9   3    4.80    3.20
   0   9  -3    5.30    2.90
   0   9  -3   -2.00    2.30
   1  -9   3   46.90    6.70
   1  -9   3   44.40    6.00
  -1  -9  -3   52.09    6.50
  -1   9  -3   49.70    5.00
   1   9   3   42.60    6.10
   1   9   3   43.10    5.50
   2  -9   3   -3.50    2.70
  -2  -9  -3    3.60    3.20
   2  -9   3   -0.80    2.80
   2   9   3    2.00    2.80
   2   9   3    1.40    3.30
   3  -9   3   -0.50    3.30
  -3  -9  -3    0.50    2.70
   3   9   3    8.10    3.70
   3   9   3    6.90    3.40
  -4  -9  -3   63.39    7.70
   4  -9   3   56.69    7.40
   4   9   3   62.59    7.20
   4   9   3   64.59    7.90
  -5  -9  -3   49.70    7.00
   5  -9   3   42.00    6.70
   5   9   3   37.90    5.70
   5   9   3   43.30    7.20
  13   0  -4   39.80    6.40
  13   0  -4   30.60    5.90
 -13   0   4   38.40    6.00
  12   0  -4   12.60    3.90
  12   0  -4   18.20    4.50
 -12   0   4   16.30    4.10
  11   0  -4    4.20    2.80
  11   0  -4    6.20    3.10
 -11   0   4    5.50    2.90
  10   0  -4    7.20    2.80
  10   0  -4    6.10    2.70
 -10   0   4    4.00    2.50
  -9   0   4   58.09    3.50
   9   0  -4   43.50    5.10
   9   0  -4   67.99    6.20
  -9   0   4   52.29    5.20
   8   0  -4   39.90    4.50
  -8   0   4   44.10    2.80
  -8   0   4   40.20    4.20
  -7   0   4   12.10    1.60
   7   0  -4   15.90    2.80
  -7   0   4   13.60    2.40
  -6   0   4  334.97    7.80
   6   0  -4  316.67   10.30
  -6   0   4  305.97    9.30
  -5   0   4  565.34   11.70
  -5   0   4  554.84   13.50
  -5   0   4  588.24   11.40
   5   0  -4  570.14   14.50
  -4   0   4   16.70    1.00
  -4   0   4   17.90    2.00
   4   0  -4   18.90    2.30
  -4   0   4   17.20    1.20
  -3   0   4 1406.36   25.30
  -3   0   4 1405.76   27.60
  -3   0   4 1428.46   25.70
   3   0  -4 1411.26   28.20
  -3   0   4 1382.56   26.30
  -3   0   4 1370.06   27.20
  -2   0   4 1385.46   25.90
  -2   0   4 1351.36   26.70
  -2   0   4 1402.06   25.00
   2   0  -4 1367.26   27.10
  -1   0   4 3437.26   64.99
  -1   0   4 3505.65   64.79
   1   0  -4 3443.56   63.89
   1   0  -4 3593.54   63.49
  -1   0   4 3516.95   63.99
   0   0  -4   60.09    2.20
   0   0  -4   54.39    1.80
   0   0   4   57.59    2.10
   0   0   4   54.79    2.50
   1   0   4 2011.60   37.40
   1   0   4 2051.49   37.20
  -1   0  -4 2049.59   36.60
   1   0   4 2003.40   38.10
  -1   0  -4 2015.80   37.30
   2   0   4  245.18    5.30
  -2   0  -4  232.98    6.10
   2   0   4  248.88    5.80
   2   0   4  235.58    6.50
   3   0   4   74.29    2.70
  -3   0  -4   78.49    3.50
  -3   0  -4   76.39    3.20
   3   0   4   81.59    2.70
   3   0   4   76.89    3.50
   3   0   4   74.39    1.70
   4   0   4  100.39    3.60
   4   0   4  108.89    3.40
  -4   0  -4  103.69    4.50
  -4   0  -4  104.09    4.10
   4   0   4  107.69    4.60
   4   0   4  109.19    2.80
   5   0   4  475.25   10.00
  -5   0  -4  485.65   12.10
   5   0   4  467.85   11.10
   5   0   4  476.45   10.50
   5   0   4  470.25   12.60
  -5   0  -4  477.35   12.60
   6   0   4   76.39    3.10
   6   0   4   81.89    3.20
   6   0   4   74.59    4.60
  -6   0  -4   77.89    4.60
  -6   0  -4   78.79    4.20
   6   0   4   78.69    3.80
  -7   0  -4   23.30    3.00
   7   0   4   31.10    3.10
   7   0   4   30.10    3.80
  -7   0  -4   22.80    3.30
   8   0   4  499.35   13.40
   8   0   4  465.65   14.80
  -8   0  -4  482.15   13.80
  -8   0  -4  500.35   15.00
   9   0   4    7.30    2.20
  -9   0  -4    6.20    2.70
  -9   0  -4    4.70    2.10
   9   0   4    0.00    2.00
 -10   0  -4   38.30    5.50
  10   0   4   42.40    4.60
 -10   0  -4   50.59    5.20
  10   0   4   35.60    5.20
 -11   0  -4   -2.30    1.80
  11   0   4    0.60    2.30
 -11   0  -4   -0.10    2.50
  12   0   4   41.50    6.40
 -12   0  -4   39.80    6.30
 -12   0  -4   46.30    5.60
  13   0   4   23.30    5.20
 -13   0  -4   31.80    5.30
 -13   0  -4   28.70    5.90
 -13  -1   4   35.10    5.80
  13  -1  -4   37.90    6.30
  13  -1  -4   47.50    6.90
  13   1  -4   43.20    6.70
 -13   1   4   49.20    6.60
  13   1  -4   32.60    5.90
  12  -1  -4  109.49    8.20
  12  -1  -4  136.09    9.20
 -12  -1   4  137.19    8.80
  12   1  -4  139.99    9.20
 -12   1   4  132.09    8.60
  12   1  -4  134.49    9.20
 -11  -1   4   44.40    5.70
  11  -1  -4   45.40    6.10
  11  -1  -4   46.00    6.00
  11   1  -4   40.50    5.80
 -11   1   4   44.80    5.40
  11   1  -4   38.40    5.50
 -10  -1   4   31.90    4.60
  10  -1  -4   33.30    4.80
 -10   1   4   33.30    4.60
  10   1  -4   48.10    5.90
  10   1  -4   38.40    5.20
  -9  -1   4   38.60    2.90
  -9  -1   4   34.20    4.40
   9  -1  -4   33.80    4.60
   9   1  -4   31.90    4.50
  -9   1   4   32.10    4.20
   9   1  -4   29.80    4.40
  -9   1   4   33.20    3.30
   8  -1  -4  197.88    8.70
  -8  -1   4  181.98    7.90
  -8  -1   4  197.78    6.30
  -8   1   4  198.28    6.50
  -8   1   4  200.18    7.90
   8   1  -4  208.38    8.90
   8   1  -4  187.68    8.60
   7  -1  -4   26.70    3.60
  -7  -1   4   28.90    2.20
  -7  -1   4   39.30    4.00
  -7   1   4   31.50    3.30
  -7   1   4   32.90    2.40
   7   1  -4   31.20    4.10
   7   1  -4   37.40    4.20
   7   1  -4   33.50    3.00
  -6  -1   4   20.90    2.70
  -6  -1   4   21.50    1.60
  -6  -1   4   19.70    1.80
  -6   1   4   17.40    1.80
  -6   1   4   19.30    2.50
   6   1  -4   20.20    2.90
   6   1  -4   26.00    3.40
  -5  -1   4  264.67    6.50
  -5  -1   4  248.08    6.80
  -5  -1   4  252.17    7.70
  -5  -1   4  251.37    6.10
  -5   1   4  254.77    7.40
   5   1  -4  247.28    8.20
  -5   1   4  236.08    6.10
   5   1  -4  237.48    8.30
  -4  -1   4  158.98    4.70
  -4  -1   4  168.78    4.20
  -4  -1   4  165.88    4.90
  -4  -1   4  172.18    5.60
  -4   1   4  164.88    4.30
  -4   1   4  161.88    5.10
   4   1  -4  163.68    6.20
  -4   1   4  168.68    3.90
  -3  -1   4  307.47    6.30
  -3  -1   4  300.27    8.00
  -3  -1   4  309.77    7.30
  -3  -1   4  299.37    7.20
  -3  -1   4  305.37    7.80
   3  -1  -4  306.47    5.60
  -3   1   4  294.97    7.30
  -3   1   4  306.67    6.60
  -3   1   4  305.47    7.70
   3   1  -4  299.97    8.60
  -2  -1   4  151.18    4.10
  -2  -1   4  143.79    4.60
  -2  -1   4  145.49    4.30
  -2   1   4  155.78    4.10
   2   1  -4  145.19    5.10
  -2   1   4  151.48    4.50
  -2   1   4  150.18    3.90
  -1  -1   4  651.93   13.10
  -1  -1   4  630.24   13.20
  -1  -1   4  667.13   13.70
  -1   1   4  651.83   13.50
   1   1  -4  660.13   14.10
  -1   1   4  652.43   13.20
   0  -1   4  858.71   16.70
   0  -1   4  863.41   17.00
   0  -1   4  832.92   16.60
   0   1  -4  866.91   15.90
   0   1   4  848.72   17.00
   0   1   4  832.92   16.60
   0   1  -4  832.72   17.10
   0   1  -4  842.02   16.20
   0   1   4  826.12   16.70
   1  -1   4 2539.85   46.10
   1  -1   4 2511.35   46.60
  -1  -1  -4 2503.85   46.30
   1   1   4 2546.25   46.30
   1   1   4 2515.15   46.80
  -1   1  -4 2473.05   46.10
   2  -1   4 1991.00   37.40
   2  -1   4 1991.90   36.50
  -2  -1  -4 1967.20   37.30
   2   1   4 1941.11   37.10
  -2   1  -4 1935.81   37.10
   2   1   4 2009.10   37.10
   2   1   4 1980.90   37.80
   3  -1   4   70.39    2.10
   3  -1   4   68.39    3.20
  -3  -1  -4   70.99    3.20
  -3  -1  -4   66.09    3.20
   3  -1   4   70.99    2.40
  -3   1  -4   63.99    3.00
   3   1   4   71.89    3.00
   3   1   4   68.19    3.40
   3   1   4   67.29    2.80
   4  -1   4  501.65   10.50
   4  -1   4  490.95   12.20
   4  -1   4  504.25   10.40
  -4  -1  -4  495.85   12.20
  -4  -1  -4  493.75   12.00
  -4   1  -4  501.15   12.60
   4   1   4  485.45   11.20
   4   1   4  513.35   12.80
   4   1   4  504.85   11.70
  -4   1  -4  491.35   11.90
   5  -1   4  210.28    7.20
  -5  -1  -4  207.98    7.20
   5  -1   4  212.78    5.30
   5  -1   4  220.78    5.90
  -5  -1  -4  210.08    6.90
  -5   1  -4  212.48    7.40
   5   1   4  207.18    6.10
   5   1   4  204.58    7.50
   5   1   4  209.48    6.80
  -5   1  -4  210.08    6.90
   6  -1   4  195.78    7.40
   6  -1   4  192.68    6.10
  -6  -1  -4  208.68    7.60
  -6  -1  -4  199.28    7.10
   6   1   4  193.68    6.00
   6   1   4  206.58    5.50
  -6   1  -4  191.78    7.60
   6   1   4  198.28    6.90
   6   1   4  200.78    7.90
  -6   1  -4  186.88    6.90
  -7  -1  -4   57.09    4.00
   7  -1   4   59.19    3.50
   7  -1   4   57.19    4.20
  -7  -1  -4   52.89    4.80
   7   1   4   57.29    4.50
  -7   1  -4   62.49    4.60
   7   1   4   50.69    3.70
   7   1   4   59.09    3.20
  -7   1  -4   56.59    4.00
  -8  -1  -4   48.90    5.00
   8  -1   4   46.20    3.50
  -8  -1  -4   47.40    4.50
   8  -1   4   47.10    4.80
   8   1   4   45.50    5.00
   8   1   4   52.19    4.70
  -8   1  -4   47.80    5.10
  -8   1  -4   43.60    4.30
  -9  -1  -4  135.09    6.90
  -9  -1  -4  136.89    7.50
   9  -1   4  138.49    7.50
   9  -1   4  125.29    6.00
  -9   1  -4  125.99    6.70
   9   1   4  132.49    7.70
   9   1   4  125.19    6.70
  -9   1  -4  135.79    7.70
  10  -1   4  277.77   11.50
 -10  -1  -4  270.47   10.50
 -10  -1  -4  264.47   11.60
  10   1   4  257.47   11.70
 -10   1  -4  269.37   11.70
  10   1   4  252.47   10.30
 -10   1  -4  296.87   11.00
 -11  -1  -4    5.70    3.30
  11  -1   4   -0.90    2.20
 -11  -1  -4    2.40    2.40
 -11   1  -4    9.70    3.00
  11   1   4    5.50    2.80
 -11   1  -4    9.40    3.40
  11   1   4    7.80    3.40
 -12  -1  -4  113.69    7.40
  12  -1   4  113.09    8.20
 -12  -1  -4  104.09    9.60
 -12   1  -4  103.09    9.60
  12   1   4  110.49    8.60
 -12   1  -4  104.19    7.20
 -13  -1  -4   88.89    9.00
 -13  -1  -4   90.69    8.30
  13  -1   4   91.39    8.80
 -13   1  -4   91.79    9.50
  13   1   4   73.99    8.90
 -13   1  -4   79.79    7.90
  13  -2  -4    5.20    3.60
  13  -2  -4    8.50    4.00
 -13  -2   4   11.80    4.30
 -13   2   4   13.50    4.30
  13   2  -4   18.80    5.20
 -12  -2   4   49.50    6.30
  12  -2  -4   31.40    5.20
  12  -2  -4   43.20    6.10
  12   2  -4   29.10    5.60
  12   2  -4   40.60    6.30
 -12   2   4   32.50    5.00
 -11  -2   4   74.59    7.20
  11  -2  -4   77.79    7.80
 -11   2   4   79.39    7.00
  11   2  -4   72.79    7.70
  11   2  -4   69.59    7.60
  10  -2  -4   24.00    4.30
 -10  -2   4   20.30    3.90
  10   2  -4   17.60    4.00
 -10   2   4   15.40    3.30
  10   2  -4   19.50    4.20
  -9  -2   4    1.60    1.90
  -9  -2   4    4.00    1.50
   9  -2  -4    1.40    2.00
   9   2  -4    5.20    2.60
  -9   2   4    2.80    2.00
   9   2  -4   -0.20    2.00
  -9   2   4    1.10    1.60
  -8  -2   4  146.49    7.00
  -8  -2   4  144.09    5.50
  -8   2   4  148.09    6.60
   8   2  -4  143.69    7.70
  -8   2   4  144.29    5.70
   8   2  -4  138.49    6.10
   8   2  -4  150.08    7.80
  -7  -2   4   23.90    2.20
  -7  -2   4   23.80    2.30
  -7  -2   4   18.50    2.90
  -7  -2   4   23.40    2.80
   7   2  -4   23.70    3.50
  -7   2   4   22.20    2.50
   7   2  -4   24.60    3.80
   7   2  -4   21.30    2.70
  -7   2   4   25.90    3.00
   6  -2  -4 1141.99   22.10
  -6  -2   4 1194.08   23.00
  -6  -2   4 1069.59   24.70
  -6  -2   4 1119.79   24.10
  -6  -2   4 1164.78   23.30
  -6   2   4 1119.39   24.00
   6   2  -4 1094.29   24.00
   6   2  -4 1124.59   25.90
   6   2  -4 1152.08   26.60
  -5  -2   4  404.86    9.60
  -5  -2   4  423.26   10.80
  -5  -2   4  414.96   10.30
  -5  -2   4  409.76   11.10
   5  -2  -4  425.76    9.00
  -5   2   4  425.46   10.30
   5   2  -4  409.66   11.80
   5   2  -4  423.76   12.50
   5   2  -4  416.56   10.80
   4  -2  -4  420.56    8.40
  -4  -2   4  406.96   10.40
  -4  -2   4  411.96   10.00
  -4  -2   4  410.56   10.20
   4   2  -4  395.46   10.30
   4   2  -4  394.36   11.50
  -4   2   4  399.26    8.10
   4   2  -4  403.26   11.00
  -4   2   4  404.06    9.50
  -3  -2   4  134.39    4.50
  -3  -2   4  128.89    4.60
   3  -2  -4  125.89    3.20
  -3  -2   4  122.99    4.50
  -3   2   4  127.89    4.20
   3   2  -4  141.19    5.70
  -3   2   4  123.09    3.50
   3   2  -4  123.39    4.60
   3   2  -4  125.49    4.90
  -3   2   4  132.09    3.80
  -2  -2   4   57.69    2.80
   2  -2  -4   56.39    2.00
  -2  -2   4   57.09    2.80
  -2  -2   4   56.39    2.70
  -2   2   4   56.79    2.00
  -2   2   4   57.19    2.30
   2   2  -4   59.59    3.40
   2   2  -4   54.29    2.80
  -2   2   4   56.79    2.50
  -1  -2   4  401.96    9.50
  -1  -2   4  396.26    9.20
  -1  -2   4  389.66    9.20
   1  -2  -4  397.06    8.40
  -1   2   4  392.76    9.00
   1   2  -4  415.56    9.20
   1   2  -4  389.66   10.20
  -1   2   4  377.96    9.30
  -1   2   4  405.66    8.90
   0  -2   4   43.30    2.20
   0  -2   4   37.80    2.20
   0  -2  -4   41.30    2.00
   0  -2   4   43.40    2.20
   0   2  -4   43.90    1.90
   0   2   4   39.20    2.20
   0   2  -4   36.20    2.10
   0   2   4   41.00    2.10
   0   2   4   38.80    2.40
   1  -2   4   19.10    1.90
   1  -2   4   23.30    1.70
   1  -2   4   24.20    1.60
  -1  -2  -4   19.70    1.90
  -1   2  -4   22.60    1.10
   1   2   4   22.90    2.00
  -1   2  -4   17.10    1.70
  -1   2  -4   20.20    1.80
   1   2   4   18.40    2.00
   1   2   4   25.80    1.80
  -2  -2  -4 1357.56   26.40
   2  -2   4 1401.16   26.50
   2  -2   4 1346.27   27.30
  -2  -2  -4 1343.27   27.10
   2  -2   4 1363.36   26.00
  -2  -2  -4 1360.86   27.10
   2   2   4 1342.67   27.10
   2   2   4 1362.26   27.00
  -2   2  -4 1364.86   26.90
  -2   2  -4 1388.66   26.10
   2   2   4 1367.66   27.30
   3  -2   4  796.52   17.00
  -3  -2  -4  812.82   17.20
  -3  -2  -4  801.82   17.50
   3  -2   4  819.62   16.10
  -3   2  -4  803.82   15.60
  -3   2  -4  809.32   17.50
   3   2   4  797.72   17.70
   3   2   4  813.22   17.90
   3   2   4  820.02   17.40
  -4  -2  -4   14.00    2.10
  -4  -2  -4   17.10    2.10
   4  -2   4   14.50    1.90
   4  -2   4   16.40    1.40
   4   2   4   13.80    2.10
   4   2   4   14.40    2.30
   4   2   4   14.50    2.00
  -4   2  -4   15.80    2.10
  -5  -2  -4 1430.06   30.30
   5  -2   4 1475.15   27.70
   5  -2   4 1505.65   30.20
  -5  -2  -4 1444.56   30.40
   5   2   4 1464.55   31.40
   5   2   4 1454.05   30.60
  -5   2  -4 1467.35   30.40
   5   2   4 1495.35   29.80
   6  -2   4   54.79    3.80
  -6  -2  -4   53.99    3.80
  -6  -2  -4   56.49    3.90
  -6   2  -4   45.60    3.50
   6   2   4   47.00    4.60
   6   2   4   49.99    3.20
  -6   2  -4   59.69    4.20
   6   2   4   58.29    4.00
   7  -2   4   27.40    2.70
   7  -2   4   31.50    3.60
  -7  -2  -4   26.60    3.60
  -7  -2  -4   24.80    3.20
  -7   2  -4   25.80    3.30
  -7   2  -4   23.10    3.50
   7   2   4   26.00    3.00
   7   2   4   22.70    3.30
  -8  -2  -4  118.19    6.20
   8  -2   4  123.39    6.50
  -8  -2  -4  124.99    6.70
   8  -2   4  102.79    5.40
   8   2   4  108.19    6.80
  -8   2  -4  124.79    6.40
  -8   2  -4  129.59    7.00
   8   2   4  115.39    6.30
  -9  -2  -4   19.90    3.60
   9  -2   4   21.00    3.60
  -9  -2  -4   19.50    3.40
  -9   2  -4   16.80    3.30
  -9   2  -4   16.40    3.60
   9   2   4   12.70    3.20
   9   2   4   18.20    3.90
 -10  -2  -4    3.00    2.50
 -10  -2  -4    3.20    2.30
  10  -2   4    0.10    2.00
 -10   2  -4   -0.40    2.30
  10   2   4    4.30    2.80
  10   2   4   -1.00    1.90
 -10   2  -4    0.20    2.00
 -11  -2  -4  167.28    9.60
 -11  -2  -4  155.28    8.30
  11  -2   4  156.08    8.80
  11   2   4  170.68   10.00
 -11   2  -4  152.58    8.50
 -11   2  -4  157.58    9.40
  11   2   4  174.08    9.30
 -12  -2  -4  134.49    9.30
 -12  -2  -4  138.79    8.20
  12  -2   4  130.49    8.70
 -12   2  -4  117.19    8.00
  12   2   4  145.79   10.00
  13  -3  -4   15.10    4.40
  13  -3  -4    9.10    4.20
 -13  -3   4   21.60    5.20
  13   3  -4   12.20    4.80
  12  -3  -4    7.30    3.80
 -12  -3   4    8.40    3.70
  12   3  -4    2.00    3.30
 -12   3   4    3.20    3.00
  12   3  -4    6.30    4.10
  11  -3  -4   15.50    4.20
 -11  -3   4   25.40    4.90
 -11   3   4   23.10    4.10
  11   3  -4   14.00    4.10
  11   3  -4   14.00    4.30
 -10  -3   4  111.99    7.30
  10   3  -4  116.09    8.10
  10   3  -4  118.89    8.20
 -10   3   4  112.29    6.50
  -9  -3   4    3.90    1.80
  -9  -3   4    5.90    2.50
  -9   3   4    1.90    1.90
   9   3  -4    4.60    2.70
   9   3  -4    1.90    2.40
  -8  -3   4   16.50    3.20
  -8  -3   4   19.30    2.60
  -8  -3   4   16.20    2.90
   8   3  -4   32.20    4.90
   8   3  -4   21.10    3.80
   8   3  -4   18.10    3.00
  -8   3   4   18.70    2.80
  -7  -3   4   42.20    3.10
  -7  -3   4   52.69    4.60
  -7  -3   4   52.39    3.40
  -7  -3   4   56.49    4.20
   7   3  -4   51.19    5.40
   7   3  -4   51.39    3.80
   7   3  -4   53.79    5.60
  -7   3   4   49.50    3.50
  -6  -3   4   61.99    3.80
   6  -3  -4   62.09    2.90
  -6  -3   4   65.99    3.50
  -6  -3   4   72.29    4.50
  -6  -3   4   63.09    4.20
   6   3  -4   57.89    5.20
  -6   3   4   60.89    3.40
   6   3  -4   66.69    4.20
   6   3  -4   62.69    5.70
  -5  -3   4  209.68    7.10
  -5  -3   4  203.78    7.40
   5  -3  -4  225.78    5.90
  -5  -3   4  216.48    7.60
   5   3  -4  229.98    9.00
  -5   3   4  218.08    6.40
   5   3  -4  237.78    7.90
   5   3  -4  212.88    8.20
  -4  -3   4  112.89    4.70
  -4  -3   4  110.89    5.00
   4  -3  -4  102.99    3.60
  -4  -3   4  106.19    4.70
   4   3  -4  101.69    5.10
  -4   3   4  109.39    3.70
  -4   3   4  118.19    3.10
   4   3  -4  114.29    5.90
   4   3  -4  108.99    5.00
  -3  -3   4  332.07    9.20
  -3  -3   4  335.17    9.60
  -3  -3   4  346.57    9.10
   3  -3  -4  347.57    8.00
   3   3  -4  335.87    9.70
   3   3  -4  333.97   10.60
   3   3  -4  347.57    9.70
  -3   3   4  346.77    7.50
  -3   3   4  344.77    7.90
   2  -3  -4 1309.77   24.70
  -2  -3   4 1236.78   26.10
  -2  -3   4 1212.68   25.80
   2   3  -4 1238.78   26.20
  -2   3   4 1314.67   23.20
  -2   3   4 1281.07   24.30
   2   3  -4 1253.17   26.10
  -2   3   4 1280.57   24.80
  -1  -3   4 1171.38   23.90
  -1  -3   4 1180.18   23.10
   1  -3  -4 1176.18   23.10
  -1  -3   4 1165.48   24.30
  -1   3   4 1157.28   23.40
   1   3  -4 1143.59   23.60
  -1   3   4 1198.68   22.60
  -1   3   4 1149.48   24.10
   1   3  -4 1157.48   24.20
   0  -3   4  324.17    9.00
   0  -3  -4  331.77    8.40
   0  -3   4  322.67    8.50
   0  -3   4  334.77    7.90
   0   3  -4  334.67    8.20
   0   3   4  345.57    8.70
   0   3   4  327.87    7.80
   0   3   4  332.47    9.10
   0   3  -4  321.07    8.70
   1  -3   4  135.99    4.60
   1  -3   4  144.79    5.30
  -1  -3  -4  144.89    5.10
   1  -3   4  137.89    4.20
   1   3   4  143.29    5.50
   1   3   4  140.29    4.60
   1   3   4  136.89    5.00
  -1   3  -4  146.89    4.30
  -1   3  -4  148.29    4.90
  -2  -3  -4   29.20    2.80
   2  -3   4   22.30    2.50
  -2  -3  -4   27.80    1.90
   2  -3   4   30.10    1.90
   2  -3   4   25.00    1.80
  -2   3  -4   26.90    1.90
   2   3   4   30.30    2.90
  -2   3  -4   26.40    1.60
   2   3   4   27.30    2.50
   2   3   4   29.30    3.10
   3  -3   4  200.38    6.90
  -3  -3  -4  202.18    7.10
   3  -3   4  206.28    5.80
  -3  -3  -4  192.88    5.90
   3  -3   4  192.78    5.50
   3   3   4  191.78    6.60
   3   3   4  207.28    7.20
  -3   3  -4  197.58    6.80
  -3   3  -4  195.48    5.10
   3   3   4  199.08    6.70
  -4  -3  -4  560.74   13.60
   4  -3   4  598.84   13.20
  -4  -3  -4  597.84   15.00
  -4  -3  -4  548.85   14.20
   4  -3   4  597.24   14.70
   4  -3   4  570.24   12.40
   4   3   4  560.44   14.50
   4   3   4  603.54   15.10
   4   3   4  560.34   14.20
  -4   3  -4  579.04   14.50
  -5  -3  -4  581.04   14.30
   5  -3   4  554.94   14.70
  -5  -3  -4  566.94   14.70
   5  -3   4  552.94   13.50
   5   3   4  596.54   15.40
   5   3   4  565.14   15.10
  -5   3  -4  553.94   14.60
   5   3   4  561.44   14.30
  -6  -3  -4  232.68    8.30
   6  -3   4  233.28    7.80
  -6  -3  -4  237.68    8.70
  -6   3  -4  229.18    8.50
   6   3   4  218.88    8.90
   6   3   4  244.38    8.30
   6   3   4  260.67    9.40
  -7  -3  -4  225.78    8.70
  -7  -3  -4  222.38    8.70
   7  -3   4  238.98    8.30
  -7   3  -4  205.48    8.60
   7   3   4  221.38    8.10
   7   3   4  223.58    9.40
   7   3   4  246.38    9.50
  -8  -3  -4   54.59    5.10
   8  -3   4   66.49    4.60
  -8  -3  -4   58.59    5.50
   8   3   4   59.69    5.70
   8   3   4   50.59    5.60
  -8   3  -4   52.79    5.10
   8   3   4   58.29    4.40
  -9  -3  -4    9.60    2.90
   9  -3   4    7.20    2.50
  -9  -3  -4   12.50    3.00
  -9   3  -4    9.20    2.90
   9   3   4    7.10    3.10
   9   3   4   10.80    3.40
  10  -3   4    2.00    2.10
 -10  -3  -4    5.10    3.00
 -10  -3  -4    4.70    2.50
  10   3   4    4.00    3.00
 -10   3  -4   10.10    3.20
  10   3   4    5.30    3.00
 -11  -3  -4   65.89    6.60
 -11  -3  -4   65.79    7.00
  11   3   4   83.09    8.50
  11   3   4   68.49    7.40
 -11   3  -4   59.39    6.40
 -12  -3  -4  131.09    8.20
  12  -3   4  132.79    8.60
 -12  -3  -4  130.49    9.40
  12  -4  -4   12.70    4.40
 -12  -4   4    6.60    3.40
  12   4  -4    7.70    4.20
 -11  -4   4   15.10    4.00
  11   4  -4   11.50    4.40
 -10  -4   4   16.80    3.90
  10   4  -4   20.60    4.90
  10   4  -4   11.30    3.80
  -9  -4   4   76.29    7.60
  -9  -4   4   80.19    6.80
   9   4  -4   79.79    5.70
   9   4  -4   77.49    7.70
   9   4  -4   77.49    7.90
  -8  -4   4   93.29    5.90
  -8  -4   4   92.39    5.00
  -8  -4   4   88.89    5.90
  -8  -4   4   82.59    4.80
   8   4  -4   88.79    6.60
   8   4  -4   94.89    8.20
   8   4  -4   97.39    5.90
  -7  -4   4   61.99    4.30
  -7  -4   4   66.89    5.00
  -7  -4   4   63.69    4.70
  -7  -4   4   61.99    4.00
  -7   4   4   69.59    6.40
   7   4  -4   62.79    6.40
   7   4  -4   65.59    4.80
   7   4  -4   62.39    6.30
  -6  -4   4   96.69    5.60
   6  -4  -4   92.39    4.40
  -6  -4   4   87.59    5.00
  -6  -4   4   92.09    5.10
  -6  -4   4   84.69    4.50
  -6   4   4   86.89    4.20
   6   4  -4   86.79    5.30
   6   4  -4   99.89    6.30
  -5  -4   4  267.67    8.80
   5  -4  -4  255.47    7.20
  -5  -4   4  244.08    9.00
  -5  -4   4  256.47    8.50
  -5   4   4  247.08    7.10
   5   4  -4  245.68    8.90
   5   4  -4  250.07    9.60
  -4  -4   4   15.20    2.80
  -4  -4   4   15.40    2.40
  -4  -4   4   13.00    2.20
   4  -4  -4   16.10    2.00
   4   4  -4   14.10    2.50
  -4   4   4   14.80    1.40
   4   4  -4   17.50    2.80
  -3  -4   4   42.10    4.00
  -3  -4   4   38.10    3.50
  -3  -4   4   41.90    2.90
   3  -4  -4   39.70    2.70
  -3   4   4   40.40    2.30
   3   4  -4   42.00    4.00
   3   4  -4   38.90    3.70
   2  -4  -4    6.60    1.60
  -2  -4   4    7.70    1.50
  -2  -4   4    7.40    2.00
  -2  -4   4    6.60    1.70
   2   4  -4    9.80    2.00
  -2   4   4    8.60    1.90
  -2   4   4    7.90    1.50
   2   4  -4    7.70    1.80
  -2   4   4    8.80    1.10
   1  -4  -4  210.48    6.70
  -1  -4   4  229.78    7.80
  -1  -4   4  225.88    7.30
  -1   4   4  217.08    6.80
   1   4  -4  216.78    7.40
  -1   4   4  224.38    5.50
  -1   4   4  209.28    7.40
   1   4  -4  217.38    7.20
   0  -4   4  135.19    5.20
   0  -4  -4  127.09    5.10
   0  -4   4  135.79    5.80
   0  -4   4  131.09    4.10
   0   4  -4  132.09    5.00
   0   4   4  128.29    5.70
   0   4   4  131.79    5.20
   0   4   4  133.19    4.10
   0   4  -4  127.79    5.20
  -1  -4  -4   32.70    3.30
   1  -4   4   33.10    1.90
   1  -4   4   26.90    3.10
   1  -4   4   30.60    2.90
   1   4   4   32.70    3.50
   1   4   4   37.00    2.90
   1   4   4   34.10    2.20
  -1   4  -4   30.80    2.30
  -1   4  -4   32.00    2.90
   2  -4   4  228.58    7.90
  -2  -4  -4  225.48    7.80
   2  -4   4  233.58    5.90
   2  -4   4  214.78    6.80
   2   4   4  229.48    6.90
  -2   4  -4  232.18    6.30
   2   4   4  225.48    7.70
  -2   4  -4  229.08    6.70
   2   4   4  219.08    8.10
   3  -4   4   12.80    1.50
  -3  -4  -4   10.40    1.60
  -3  -4  -4    6.70    2.10
   3  -4   4    9.80    2.10
   3  -4   4    9.80    1.60
   3   4   4   10.40    2.20
   3   4   4   10.90    2.00
   3   4   4   12.50    2.60
  -3   4  -4   10.80    1.40
   4  -4   4  120.69    5.70
  -4  -4  -4  117.29    5.90
  -4  -4  -4  117.99    4.70
   4  -4   4  118.49    4.50
   4  -4   4  105.59    4.00
  -4  -4  -4  116.79    5.60
   4   4   4  111.19    6.00
   4   4   4  106.99    5.40
   4   4   4  113.79    5.40
  -5  -4  -4  138.29    6.80
  -5  -4  -4  146.29    6.60
  -5  -4  -4  137.09    5.70
   5  -4   4  143.99    6.60
   5  -4   4  135.79    5.00
   5   4   4  135.99    6.40
  -5   4  -4  140.59    6.60
   5   4   4  141.09    6.40
   5   4   4  129.89    6.80
   6  -4   4   21.90    2.50
  -6  -4  -4   24.70    3.10
   6  -4   4   18.30    3.20
  -6  -4  -4   25.20    3.60
   6   4   4   24.50    3.70
   6   4   4   28.60    4.10
  -6   4  -4   22.60    3.50
   6   4   4   20.70    3.10
   7  -4   4   55.69    5.20
  -7  -4  -4   58.69    5.00
  -7  -4  -4   56.19    5.40
  -7   4  -4   46.00    5.10
   7   4   4   57.79    4.50
   7   4   4   52.39    5.60
   7   4   4   63.19    5.90
  -8  -4  -4   33.10    4.40
  -8  -4  -4   39.90    4.60
   8  -4   4   32.50    4.30
  -8   4  -4   34.20    4.70
   8   4   4   29.80    4.70
   8   4   4   31.40    4.60
   8   4   4   35.80    4.30
  -9  -4  -4   10.60    3.20
   9  -4   4   16.40    3.50
  -9  -4  -4   14.50    3.50
   9   4   4    9.70    3.20
  -9   4  -4   14.50    3.50
   9   4   4   12.80    3.80
 -10  -4  -4   44.60    5.50
  10  -4   4   45.30    5.70
 -10  -4  -4   48.70    5.90
  10   4   4   51.79    6.70
  10   4   4   54.39    6.90
 -10   4  -4   66.19    7.00
  11  -4   4    9.90    3.30
 -11  -4  -4   10.10    3.70
 -11  -4  -4   12.50    3.60
 -11   4  -4    4.80    3.30
  11   4   4   11.60    4.10
  11   4   4    4.60    3.30
 -12  -4  -4   24.60    4.70
  12  -4   4   29.50    5.10
 -12  -4  -4   27.80    5.30
  12   4   4   17.70    5.00
 -12   4  -4   15.80    4.50
  12   4   4   22.20    5.40
 -11  -5   4   31.80    5.40
  11   5  -4   30.70    6.40
 -10  -5   4  108.19    7.70
  10   5  -4  105.89   10.10
  -9  -5   4   34.40    5.00
  -9  -5   4   40.10    5.10
   9   5  -4   39.70    5.20
   9   5  -4   37.50    6.00
  -8  -5   4   16.20    3.60
  -8  -5   4   15.40    2.90
  -8  -5   4   16.50    3.40
   8   5  -4   15.50    3.60
   8   5  -4   15.30    4.10
  -7  -5   4  118.99    6.10
  -7  -5   4  122.79    6.60
  -7  -5   4  129.69    6.60
  -7  -5   4  125.19    7.50
   7   5  -4  116.79    6.90
   7   5  -4  119.39    7.70
  -6  -5   4   13.90    2.70
  -6  -5   4   13.00    2.80
  -6  -5   4   13.60    3.20
   6   5  -4   13.50    3.40
   6   5  -4   10.20    2.70
   5  -5  -4  223.18    7.30
  -5  -5   4  206.98    8.90
  -5  -5   4  201.18    8.30
  -5  -5   4  204.88    7.70
   5   5  -4  198.28    8.60
   5   5  -4  207.28    9.20
  -4  -5   4   47.20    4.50
  -4  -5   4   44.30    3.30
   4  -5  -4   49.99    3.40
  -4  -5   4   39.70    4.50
  -4   5   4   48.70    2.40
   4   5  -4   43.30    4.60
   4   5  -4   39.50    4.50
  -3  -5   4  125.59    6.60
  -3  -5   4  128.29    6.10
   3  -5  -4  125.19    5.40
  -3  -5   4  129.79    5.30
  -3   5   4  116.49    4.50
   3   5  -4  129.09    6.40
   3   5  -4  142.59    6.60
  -2  -5   4  554.04   14.70
   2  -5  -4  563.24   13.90
  -2  -5   4  532.35   15.20
  -2  -5   4  550.24   13.20
   2   5  -4  554.64   14.90
  -2   5   4  531.65   14.60
  -2   5   4  544.35   13.20
   2   5  -4  523.15   14.70
  -1  -5   4  146.09    6.90
   1  -5  -4  155.78    6.30
  -1  -5   4  149.19    6.40
  -1   5   4  161.08    6.90
   1   5  -4  169.48    6.90
   1   5  -4  155.68    6.40
  -1   5   4  158.98    6.00
   0  -5   4   39.90    4.20
   0  -5  -4   42.00    3.90
   0  -5   4   45.60    4.10
   0   5   4   41.10    4.20
   0   5  -4   45.40    4.20
   0   5   4   39.10    3.70
   0   5  -4   43.00    3.80
   1  -5   4  306.07   10.30
  -1  -5  -4  305.97    9.90
   1  -5   4  303.47    9.40
   1   5   4  319.47    7.90
  -1   5  -4  303.07    9.20
  -1   5  -4  317.27    9.00
   1   5   4  311.77   10.50
   1   5   4  301.97    9.70
   2  -5   4  105.99    5.00
  -2  -5  -4  103.19    5.60
   2  -5   4  112.49    5.90
  -2   5  -4  119.89    4.90
  -2   5  -4  115.39    4.70
   2   5   4  112.69    6.20
   2   5   4  115.69    4.60
   2   5   4  109.59    5.60
   3  -5   4  154.18    7.10
  -3  -5  -4  163.28    7.40
   3  -5   4  164.58    6.20
   3   5   4  160.58    6.20
  -3   5  -4  164.98    5.40
   3   5   4  167.08    7.20
   3   5   4  165.98    7.70
  -4  -5  -4  133.49    6.90
  -4  -5  -4  130.39    5.30
   4  -5   4  139.99    5.60
   4  -5   4  151.38    7.00
   4   5   4  133.49    6.10
   4   5   4  125.89    6.50
   4   5   4  135.99    7.20
   5  -5   4  147.39    7.20
  -5  -5  -4  133.19    7.30
  -5  -5  -4  136.29    5.70
  -5  -5  -4  128.09    6.80
   5   5   4  138.99    7.60
   5   5   4  146.69    6.80
   5   5   4  136.29    7.00
  -6  -5  -4  190.18    7.40
  -6  -5  -4  194.68    9.10
  -6  -5  -4  190.38    8.60
   6  -5   4  184.78    8.40
   6   5   4  198.88    9.50
   6   5   4  202.08    8.70
   6   5   4  198.48    8.80
  -7  -5  -4   37.80    4.90
  -7  -5  -4   38.30    4.20
   7  -5   4   26.00    4.20
   7   5   4   39.80    4.90
   7   5   4   34.50    4.60
   7   5   4   35.10    5.20
  -8  -5  -4   30.10    4.10
  -8  -5  -4   22.70    4.10
   8  -5   4   24.10    4.20
   8   5   4   25.60    4.20
   8   5   4   24.00    4.70
   8   5   4   32.70    4.60
   9  -5   4   19.70    4.10
  -9  -5  -4   23.50    4.20
  -9  -5  -4   24.70    4.30
   9   5   4   24.30    4.20
   9   5   4   17.80    4.50
   9   5   4   22.60    4.60
 -10  -5  -4   51.59    6.20
 -10  -5  -4   52.09    6.20
  10  -5   4   61.59    6.40
  10   5   4   69.39    7.70
  10   5   4   57.39    7.20
  11  -5   4    0.20    2.80
 -11  -5  -4   11.10    3.90
 -11  -5  -4    1.50    3.20
  11   5   4    1.20    4.10
  11   5   4    1.80    3.50
 -10  -6   4   63.59    6.70
  10   6  -4   59.99    8.20
  10   6  -4   45.70    6.30
  -9  -6   4  111.69    8.20
  -9  -6   4   98.39    6.90
   9   6  -4   99.69    7.50
   9   6  -4  104.89    9.80
  -8  -6   4  107.29    6.90
  -8  -6   4  123.39    8.10
   8   6  -4  116.69    8.50
   8   6  -4  115.09    7.90
  -7  -6   4   39.90    4.60
  -7  -6   4   27.20    4.20
  -7  -6   4   36.00    5.30
  -7  -6   4   29.60    4.10
   7   6  -4   34.80    5.50
   7   6  -4   32.70    5.00
  -6  -6   4   28.30    3.80
  -6  -6   4   35.60    4.60
  -6  -6   4   35.20    5.20
   6   6  -4   40.50    5.40
   6   6  -4   43.30    5.30
  -5  -6   4   82.39    6.20
  -5  -6   4   79.89    5.60
  -5  -6   4   73.79    4.80
   5   6  -4   78.89    7.30
   5   6  -4   74.89    5.80
  -4  -6   4  196.18    8.70
  -4  -6   4  205.58    7.50
  -4  -6   4  203.48    9.30
   4  -6  -4  193.28    7.60
   4   6  -4  197.28    9.20
  -4   6   4  204.08    7.30
   4   6  -4  198.98    9.00
  -3  -6   4   40.60    4.90
   3  -6  -4   38.30    3.90
  -3  -6   4   44.00    4.80
  -3  -6   4   41.90    3.70
   3   6  -4   44.40    4.90
   3   6  -4   36.80    4.60
  -3   6   4   39.80    2.90
  -2  -6   4   47.50    4.90
   2  -6  -4   47.00    4.50
  -2  -6   4   39.50    4.90
  -2  -6   4   43.90    3.20
   2   6  -4   50.99    5.00
  -2   6   4   51.79    4.90
   2   6  -4   48.40    5.00
  -2   6   4   43.60    3.80
  -1  -6   4   99.29    4.40
  -1  -6   4   76.49    5.70
   1  -6  -4  101.09    5.60
  -1  -6   4  100.89    5.70
   1   6  -4   93.59    5.70
  -1   6   4   79.09    5.40
  -1   6   4   98.69    5.10
   1   6  -4  102.49    5.80
   0  -6  -4  218.28    8.60
   0  -6   4  229.38    9.50
   0  -6   4  222.58    8.70
   0   6  -4  246.18    8.60
   0   6  -4  229.58    8.70
   0   6   4  229.48    8.50
   0   6   4  224.68    9.30
   1  -6   4   10.70    2.40
  -1  -6  -4   13.70    3.00
   1  -6   4   14.20    3.20
   1   6   4   13.60    3.20
   1   6   4   16.40    2.90
  -1   6  -4   12.60    2.40
  -1   6  -4   12.90    2.50
   2  -6   4   31.70    4.30
   2  -6   4   37.50    3.90
  -2  -6  -4   41.40    4.60
  -2   6  -4   34.90    3.50
  -2   6  -4   38.10    3.60
   2   6   4   31.90    4.00
   2   6   4   28.60    4.20
   3  -6   4  192.58    7.40
  -3  -6  -4  162.68    8.00
   3  -6   4  159.98    8.10
   3   6   4  156.18    7.60
  -3   6  -4  175.98    5.90
   3   6   4  167.68    8.50
  -4  -6  -4   44.50    5.20
   4  -6   4   36.70    4.70
   4   6   4   42.90    5.30
   4   6   4   42.50    4.80
  -5  -6  -4   50.79    5.80
   5  -6   4   52.79    5.60
  -5  -6  -4   51.19    5.50
   5   6   4   59.69    4.70
   5   6   4   60.29    6.50
   5   6   4   46.70    5.20
  -6  -6  -4   13.40    3.50
  -6  -6  -4   11.90    3.40
   6  -6   4   14.80    3.40
   6   6   4   10.80    3.40
   6   6   4   22.60    4.40
   6   6   4   10.40    3.00
   7  -6   4    4.80    2.50
  -7  -6  -4    8.70    3.00
   7   6   4    9.50    4.00
   7   6   4    7.50    2.80
   7   6   4    5.80    2.80
   8  -6   4    9.20    3.10
  -8  -6  -4    8.30    3.40
   8   6   4   10.10    3.50
   8   6   4    6.20    3.50
   8   6   4   14.00    3.70
  -9  -6  -4   73.89    7.40
   9  -6   4   81.79    7.70
   9   6   4   85.39    8.00
   9   6   4   76.19    7.90
   9   6   4   82.69    8.70
  10  -6   4  105.59    8.00
 -10  -6  -4  104.19    9.10
  10   6   4   85.99    9.50
  -9  -7   4    2.90    3.00
   9   7  -4   -1.10    3.40
   9   7  -4    2.10    3.10
  -8  -7   4    9.40    3.40
   8   7  -4    1.80    2.90
   8   7  -4    5.30    3.70
  -7  -7   4   40.20    5.30
  -7  -7   4   42.50    6.00
  -7  -7   4   35.10    4.90
   7   7  -4   35.90    5.70
   7   7  -4   34.20    6.00
  -6  -7   4  111.39    7.20
  -6  -7   4  102.99    7.70
   6   7  -4  110.79    7.70
   6   7  -4  100.89    9.00
  -5  -7   4  173.28    8.90
  -5  -7   4  165.18    9.50
   5   7  -4  176.58    9.50
   5   7  -4  170.48    9.60
  -4  -7   4   11.70    3.10
  -4  -7   4   14.00    3.80
   4   7  -4   14.60    3.80
   4   7  -4   14.10    4.10
  -3  -7   4   82.99    6.10
  -3  -7   4   73.49    7.40
   3  -7  -4   73.59    5.50
   3   7  -4   91.49    6.70
   3   7  -4   67.79    6.40
  -3   7   4   83.49    4.40
  -2  -7   4  263.57   10.80
   2  -7  -4  266.67   10.00
  -2  -7   4  266.27   11.60
   2   7  -4  276.97   10.90
  -2   7   4  259.47    9.00
  -2   7   4  279.77   10.90
   2   7  -4  276.97   11.10
  -1  -7   4    7.00    2.70
   1  -7  -4    7.10    2.60
  -1  -7   4    2.80    2.50
  -1   7   4    8.80    2.90
   1   7  -4   10.20    2.90
  -1   7   4   13.50    2.80
   1   7  -4    9.10    2.90
   0  -7   4   15.20    3.40
   0  -7   4   13.70    3.70
   0  -7  -4   22.00    3.70
   0   7   4   19.40    3.40
   0   7  -4   17.50    3.30
   0   7  -4   20.60    3.50
   0   7   4   18.50    3.70
   1  -7   4  141.99    8.00
   1  -7   4  120.49    6.70
  -1  -7  -4  125.99    7.20
  -1   7  -4  132.39    6.50
   1   7   4  118.49    6.70
   1   7   4  104.59    7.00
  -1   7  -4  124.59    6.30
   2  -7   4   22.10    3.60
   2  -7   4   33.20    4.90
  -2  -7  -4   22.80    4.00
   2   7   4   26.70    4.50
  -2   7  -4   24.10    3.20
  -2   7  -4   30.10    3.50
   2   7   4   23.40    3.70
  -3  -7  -4   78.29    7.10
   3  -7   4   76.49    5.30
   3  -7   4   81.19    6.30
   3   7   4   83.79    7.50
   3   7   4   75.79    5.80
  -4  -7  -4   53.49    6.10
   4  -7   4   50.29    6.10
   4   7   4   42.10    5.80
   4   7   4   49.40    5.70
  -5  -7  -4   79.59    7.60
   5  -7   4   70.59    7.20
   5   7   4   64.09    7.20
   5   7   4   58.39    6.20
  -6  -7  -4  171.18   10.10
  -6  -7  -4  205.18   10.10
   6  -7   4  191.08    9.90
   6   7   4  184.68   10.60
   6   7   4  192.28    9.80
   7  -7   4   41.80    5.90
  -7  -7  -4   56.69    6.50
   7   7   4   49.80    6.40
   7   7   4   40.20    6.30
   8  -7   4   30.90    5.20
  -8  -7  -4   29.80    5.10
   8   7   4   28.50    6.00
   8   7   4   26.70    5.20
  -9  -7  -4   26.00    4.70
   9  -7   4   29.20    5.40
   9   7   4   26.90    5.00
   9   7   4   30.40    6.00
  -7  -8   4    4.90    3.80
  -7  -8   4    8.80    3.40
   7   8  -4    7.30    4.00
   7   8  -4   18.90    5.10
  -6  -8   4   96.09    9.40
  -6  -8   4   93.19    8.50
   6   8  -4   95.99    9.20
   6   8  -4  109.79    8.20
  -5  -8   4   36.10    5.90
  -5  -8   4   32.00    5.30
   5   8  -4   26.90    5.40
   5   8  -4   37.20    5.60
  -4  -8   4   73.09    7.40
  -4  -8   4   60.19    7.30
   4   8  -4   68.89    7.50
   4   8  -4   75.79    7.70
  -3  -8   4   38.40    6.00
  -3  -8   4   34.50    5.20
   3   8  -4   32.40    5.20
   3   8  -4   23.20    4.30
   2  -8  -4   32.50    4.60
  -2  -8   4   39.50    5.50
  -2  -8   4   27.80    5.30
  -2   8   4   33.10    3.90
   2   8  -4   33.70    5.00
   2   8  -4   22.00    4.30
  -1  -8   4   44.80    6.20
  -1  -8   4   39.40    5.40
   1  -8  -4   45.90    5.30
  -1   8   4   40.40    4.60
  -1   8   4   47.20    5.70
   1   8  -4   43.60    5.40
   1   8  -4   37.50    5.00
   0  -8   4  121.99    8.50
   0  -8  -4  107.69    7.40
   0  -8   4  131.39    8.00
   0   8  -4  132.49    7.40
   0   8   4  138.99    8.30
   0   8  -4  117.49    6.90
   0   8   4  119.89    6.80
   1  -8   4    8.60    3.00
  -1  -8  -4    7.60    3.10
   1  -8   4    0.70    3.00
   1   8   4   15.20    4.00
   1   8   4    5.10    2.60
  -1   8  -4    5.10    2.30
  -2  -8  -4   57.99    6.50
   2  -8   4   67.29    7.40
   2  -8   4   73.19    7.00
   2   8   4   68.69    7.30
   2   8   4   46.00    5.60
  -3  -8  -4   15.30    3.90
   3  -8   4   23.20    4.80
   3   8   4   22.40    4.80
   3   8   4   17.50    3.90
   4  -8   4   15.60    4.50
  -4  -8  -4   22.60    4.50
   4   8   4   16.10    4.00
   4   8   4   15.00    4.40
   5  -8   4    0.50    2.80
  -5  -8  -4    3.30    3.00
  -5  -8  -4    4.50    3.20
   5   8   4   -2.30    2.90
   5   8   4    1.90    2.40
   6  -8   4    6.20    3.80
  -6  -8  -4   14.40    4.40
  -6  -8  -4   23.10    4.70
   6   8   4   17.10    4.90
   6   8   4   14.50    4.30
  -7  -8  -4   15.10    4.30
   7  -8   4    8.70    3.90
   7   8   4    7.70    3.60
   7   8   4    8.50    4.70
  -5  -9   4   20.00    5.40
  -5  -9   4   28.70    5.70
   5   9  -4   20.30    5.60
   5   9  -4   18.30    4.70
  -4  -9   4   31.10    6.10
  -4  -9   4   29.40    5.20
   4   9  -4   32.50    5.60
   4   9  -4   33.80    6.00
  -3  -9   4   22.40    5.10
  -3  -9   4   22.90    5.30
   3   9  -4   27.30    5.20
   3   9  -4   32.70    5.30
  -2  -9   4    0.20    2.70
  -2  -9   4   -2.50    3.40
   2   9  -4   -3.00    2.30
   2   9  -4    1.30    3.10
  -1  -9   4   52.19    7.40
  -1  -9   4   60.69    7.20
   1  -9  -4   60.19    6.80
   1   9  -4   46.40    6.10
  -1   9   4   53.19    5.20
   1   9  -4   59.99    6.30
  -1   9   4   71.19    7.60
   0  -9   4   19.70    4.50
   0  -9   4    7.80    4.20
   0  -9  -4   22.40    4.70
   0   9   4   16.20    3.70
   0   9  -4   19.00    3.80
   0   9   4   12.10    4.00
   1  -9   4   12.50    3.60
  -1  -9  -4   14.60    4.10
   1  -9   4    9.20    4.50
   1   9   4    7.60    3.00
  -1   9  -4   11.30    3.20
   1   9   4   17.50    4.70
   2  -9   4   48.10    7.60
  -2  -9  -4   36.30    5.80
   2  -9   4   28.90    5.90
   2   9   4   33.40    5.30
   2   9   4   36.40    5.90
  -3  -9  -4    6.20    3.60
   3  -9   4    6.30    4.10
   3   9   4    1.90    2.90
   3   9   4   -0.90    3.20
  -4  -9  -4  101.69    9.40
   4  -9   4   76.29    8.30
   4   9   4   72.69    7.40
   4   9   4   87.39    9.10
  13   0  -5   50.89    7.30
 -13   0   5   46.90    6.50
  13   0  -5   53.89    7.20
  12   0  -5   35.10    5.90
  12   0  -5   39.10    6.30
 -12   0   5   35.40    5.60
  11   0  -5  149.29    9.50
 -11   0   5  153.78    8.70
  11   0  -5  166.88    9.50
  10   0  -5   21.30    4.20
 -10   0   5   24.40    4.10
  10   0  -5   21.40    4.40
  -9   0   5  484.05   14.90
   9   0  -5  499.05   16.10
   9   0  -5  508.85   16.30
   8   0  -5   34.70    4.50
  -8   0   5   29.00    3.70
  -8   0   5   41.20    2.60
  -7   0   5  248.48    6.50
  -7   0   5  239.48    8.50
   7   0  -5  245.08    9.50
   6   0  -5   36.50    4.00
  -6   0   5   32.10    3.30
  -6   0   5   33.20    1.60
  -6   0   5   30.20    1.70
  -5   0   5  226.98    5.70
   5   0  -5  232.98    8.20
  -5   0   5  217.58    7.10
  -5   0   5  234.68    5.30
   4   0  -5   48.30    3.30
  -4   0   5   44.10    2.70
  -4   0   5   46.50    1.40
  -4   0   5   50.19    2.20
  -3   0   5 2264.97   44.00
   3   0  -5 2418.76   45.50
  -3   0   5 2385.96   42.20
  -3   0   5 2295.57   44.60
  -3   0   5 2348.57   43.40
  -2   0   5   35.70    1.80
  -2   0   5   33.10    1.30
  -2   0   5   34.80    2.30
   2   0  -5   32.70    2.30
   1   0  -5 6582.34  117.19
  -1   0   5 6494.75  119.69
  -1   0   5 6297.17  120.99
  -1   0   5 6237.08  117.49
   1   0  -5 6644.64  116.59
   0   0  -5 3001.50   53.59
   0   0   5 2822.22   54.19
   0   0   5 2913.81   53.69
   0   0  -5 2960.00   53.99
  -1   0  -5 2116.39   38.50
   1   0   5 2069.09   40.10
  -1   0  -5 2143.19   39.10
   1   0   5 2117.99   39.40
   2   0   5  535.35   12.40
   2   0   5  533.65   11.50
  -2   0  -5  534.15   11.60
   2   0   5  531.45   10.50
   3   0   5    6.70    1.50
   3   0   5    5.90    0.90
   3   0   5    7.30    1.10
  -3   0  -5    8.70    1.40
   4   0   5  289.37    8.90
  -4   0  -5  309.17    8.50
   4   0   5  313.27    7.60
  -4   0  -5  304.87    9.00
   4   0   5  316.57    7.50
  -5   0  -5    0.70    1.20
   5   0   5   -0.70    0.60
   5   0   5    0.40    0.70
  -5   0  -5    0.30    1.00
   5   0   5   -0.10    0.40
   5   0   5    1.40    1.30
  -6   0  -5  211.48    7.50
  -6   0  -5  206.68    8.10
   6   0   5  218.78    6.10
   6   0   5  213.98    6.70
   6   0   5  215.08    8.20
  -7   0  -5   27.60    3.30
   7   0   5   23.50    3.50
   7   0   5   27.60    3.00
  -7   0  -5   21.30    3.40
   8   0   5  435.36   14.10
  -8   0  -5  416.96   13.90
   8   0   5  453.65   12.30
  -8   0  -5  419.26   12.90
  -9   0  -5   53.29    5.90
   9   0   5   42.00    4.20
   9   0   5   41.50    5.20
  -9   0  -5   41.30    4.60
 -10   0  -5  295.07   12.50
  10   0   5  302.57   12.70
 -10   0  -5  319.97   11.80
 -11   0  -5    1.20    2.20
 -11   0  -5    0.50    2.70
  11   0   5   -0.40    2.40
  12   0   5   28.80    5.50
 -12   0  -5   30.20    5.70
 -12   0  -5   14.60    3.70
 -13   0  -5    1.40    3.10
 -13   0  -5   -4.00    2.80
  13   0   5    3.30    3.60
  13  -1  -5   47.20    6.80
 -13  -1   5   52.89    6.90
  13  -1  -5   40.60    6.80
 -13   1   5   39.10    6.00
  13   1  -5   35.70    6.40
  13   1  -5   45.90    6.90
  12  -1  -5   69.19    7.80
  12  -1  -5   78.39    8.40
 -12  -1   5   66.19    7.20
  12   1  -5   97.29    9.40
  12   1  -5   81.39    8.70
 -12   1   5   79.99    7.70
 -11  -1   5   26.80    4.60
  11  -1  -5   23.60    4.60
  11  -1  -5   18.90    4.30
  11   1  -5   24.40    4.90
 -11   1   5   30.60    4.70
  11   1  -5   18.70    4.40
 -10  -1   5   88.79    6.40
  10  -1  -5   94.89    7.10
  10   1  -5  106.99    7.30
 -10   1   5   87.29    6.20
  10   1  -5   72.79    7.20
   9  -1  -5   50.19    5.70
  -9  -1   5   54.89    5.40
   9   1  -5   55.69    6.00
  -9   1   5   53.49    5.30
   9   1  -5   51.09    5.80
   8  -1  -5    1.10    1.90
  -8  -1   5    1.50    1.70
  -8  -1   5    2.30    1.20
  -8   1   5    0.60    1.40
  -8   1   5    4.10    1.30
   8   1  -5    1.70    1.90
   8   1  -5    1.90    2.00
  -7  -1   5  165.88    7.10
  -7  -1   5  181.18    4.90
   7  -1  -5  177.58    7.90
  -7  -1   5  173.78    5.20
   7   1  -5  184.58    8.00
  -7   1   5  179.98    6.90
  -7   1   5  183.08    5.50
   7   1  -5  162.28    7.80
  -6  -1   5  193.78    5.50
  -6  -1   5  181.28    7.00
  -6  -1   5  195.08    5.10
   6   1  -5  185.98    7.90
  -6   1   5  186.78    5.30
   6   1  -5  181.88    7.50
  -6   1   5  197.68    6.80
  -5  -1   5   28.60    2.00
  -5  -1   5   30.70    1.60
  -5  -1   5   26.80    2.00
  -5  -1   5   28.20    2.90
  -5   1   5   28.00    2.60
  -5   1   5   28.50    1.40
   5   1  -5   29.40    3.40
  -4  -1   5  262.87    7.10
  -4  -1   5  277.87    7.00
  -4  -1   5  276.77    7.90
  -4  -1   5  287.67    5.90
  -4   1   5  276.67    7.90
  -4   1   5  280.17    6.40
   4   1  -5  278.57    9.00
  -3  -1   5  860.81   18.50
  -3  -1   5  865.61   18.00
  -3  -1   5  875.81   18.90
  -3  -1   5  902.01   16.30
  -3  -1   5  893.31   17.60
  -3   1   5  887.31   18.60
  -3   1   5  874.11   17.40
  -3   1   5  879.31   18.00
   3   1  -5  911.61   19.80
  -2  -1   5   40.60    2.20
  -2  -1   5   44.20    2.60
  -2  -1   5   42.10    2.00
   2   1  -5   41.60    2.70
  -2   1   5   43.40    2.50
  -2   1   5   40.90    2.00
  -1  -1   5  417.66    9.30
  -1  -1   5  393.26    9.60
  -1  -1   5  409.36    8.90
   1   1  -5  392.26    9.80
  -1   1   5  405.56    9.00
  -1   1   5  396.26    9.40
   0  -1   5 1147.29   22.00
   0  -1  -5 1111.49   21.40
   0  -1   5 1078.39   21.90
   0  -1   5 1139.79   22.60
   0   1   5 1112.09   21.70
   0   1  -5 1173.88   21.00
   0   1  -5 1127.29   21.40
   0   1   5 1109.79   22.10
   0   1  -5 1081.59   22.30
   0   1   5 1169.28   22.60
  -1  -1  -5  718.63   14.80
   1  -1   5  711.43   14.70
   1  -1   5  733.23   15.40
   1   1   5  719.03   15.50
   1   1   5  736.03   14.70
   1   1   5  712.43   15.00
  -1   1  -5  716.43   14.60
   2  -1   5  777.12   15.50
   2  -1   5  765.42   16.40
  -2  -1  -5  744.93   15.90
   2   1   5  768.62   15.60
   2   1   5  761.72   15.90
  -2   1  -5  772.62   15.90
   2   1   5  741.13   16.60
   3  -1   5  556.24   13.20
  -3  -1  -5  565.64   12.90
   3  -1   5  579.64   10.60
   3  -1   5  553.54   11.90
   3   1   5  550.64   12.50
   3   1   5  574.34   13.70
  -3   1  -5  561.54   12.80
   3   1   5  579.34   12.50
   4  -1   5  522.15   13.00
  -4  -1  -5  523.95   13.00
   4  -1   5  515.65   11.20
  -4  -1  -5  512.45   12.60
   4  -1   5  527.05   10.60
   4   1   5  524.25   12.10
   4   1   5  539.75   13.60
  -4   1  -5  528.65   12.60
   4   1   5  507.35   11.90
   5  -1   5  444.76   12.10
   5  -1   5  451.85   10.00
  -5  -1  -5  425.56   11.70
   5  -1   5  438.96   10.00
  -5  -1  -5  466.05   12.40
  -5   1  -5  451.45   11.80
   5   1   5  447.86   11.30
   5   1   5  467.85   12.80
   5   1   5  453.65   10.90
   6  -1   5   58.79    3.00
  -6  -1  -5   59.19    3.80
  -6  -1  -5   59.49    4.30
   6  -1   5   51.89    3.90
   6   1   5   59.89    3.60
  -6   1  -5   62.49    3.90
   6   1   5   58.89    4.40
  -6   1  -5   66.89    4.60
   6   1   5   54.69    3.10
   7  -1   5  187.58    8.00
  -7  -1  -5  183.68    7.40
   7  -1   5  195.98    6.40
  -7  -1  -5  187.38    8.10
   7   1   5  190.98    7.20
  -7   1  -5  187.88    7.60
   7   1   5  187.38    8.30
   7   1   5  181.58    6.30
  -7   1  -5  198.68    8.40
   8  -1   5  266.47   10.30
  -8  -1  -5  262.87   10.40
  -8  -1  -5  267.37    9.70
   8   1   5  273.97    9.40
  -8   1  -5  257.57   10.50
   8   1   5  281.07   10.90
  -8   1  -5  264.37    9.70
  -9  -1  -5  284.57   10.50
   9  -1   5  264.87   10.90
  -9  -1  -5  272.57   11.20
  -9   1  -5  268.67   11.30
   9   1   5  250.07   11.10
   9   1   5  276.57   10.00
  -9   1  -5  282.17   10.50
 -10  -1  -5    3.20    2.30
  10  -1   5    4.70    2.60
 -10  -1  -5    2.90    2.60
  10   1   5    1.50    2.10
 -10   1  -5    3.10    2.60
 -10   1  -5    0.40    2.40
  10   1   5    3.50    2.70
 -11  -1  -5   31.80    5.40
 -11  -1  -5   28.50    4.50
  11  -1   5   37.00    5.50
 -11   1  -5   23.40    4.80
  11   1   5   26.80    5.00
 -11   1  -5   29.70    4.60
 -12  -1  -5   72.39    8.10
  12  -1   5   80.19    8.20
 -12  -1  -5   71.79    7.10
 -12   1  -5   71.39    7.30
  12   1   5   63.09    7.40
  13  -2  -5    7.80    3.80
 -13  -2   5   22.50    5.00
  13  -2  -5   15.80    4.80
  13   2  -5    2.80    3.60
 -13   2   5   11.60    4.30
  13   2  -5   11.40    5.00
  12  -2  -5   36.00    6.00
  12  -2  -5   46.90    6.60
 -12  -2   5   41.40    6.00
  12   2  -5   45.50    7.10
  12   2  -5   40.50    6.60
 -12   2   5   37.90    5.50
 -11  -2   5   21.10    4.30
  11  -2  -5   18.30    4.30
 -11   2   5   25.80    4.30
  11   2  -5   33.80    5.60
  11   2  -5   24.90    5.00
 -10  -2   5   36.60    4.90
  10  -2  -5   39.60    5.50
  10   2  -5   33.30    5.20
 -10   2   5   30.80    4.30
  10   2  -5   35.00    5.30
   9  -2  -5  149.99    8.40
  -9  -2   5  150.38    7.70
   9   2  -5  152.08    8.60
   9   2  -5  132.19    8.00
  -9   2   5  141.69    6.90
  -8  -2   5   34.10    4.10
  -8  -2   5   47.50    4.40
  -8   2   5   33.10    3.70
   8   2  -5   37.20    3.80
   8   2  -5   39.30    4.90
   8   2  -5   40.90    5.10
  -7  -2   5   30.10    2.70
  -7  -2   5   32.90    3.80
  -7  -2   5   33.50    2.30
  -7  -2   5   37.70    3.50
   7   2  -5   26.40    3.80
   7   2  -5   43.90    3.90
   7   2  -5   32.60    4.30
  -7   2   5   39.80    3.70
  -6  -2   5  737.83   15.50
  -6  -2   5  751.72   16.40
  -6  -2   5  726.83   17.90
  -6  -2   5  735.53   16.90
   6   2  -5  706.93   18.60
   6   2  -5  725.93   19.30
  -6   2   5  739.83   16.90
   6   2  -5  742.03   17.30
  -5  -2   5  245.08    6.30
   5  -2  -5  246.78    5.30
  -5  -2   5  231.78    7.30
  -5  -2   5  240.38    7.20
  -5  -2   5  239.48    7.90
  -5   2   5  247.78    4.90
   5   2  -5  246.58    8.60
   5   2  -5  241.88    7.60
   5   2  -5  246.48    9.10
  -5   2   5  242.68    7.10
  -4  -2   5  111.19    4.80
  -4  -2   5  112.39    4.50
  -4  -2   5  120.09    4.50
   4  -2  -5  110.69    2.60
  -4   2   5  107.79    3.90
   4   2  -5  107.69    5.00
   4   2  -5  112.69    5.60
  -4   2   5  113.59    3.30
  -3  -2   5  685.03   15.00
  -3  -2   5  675.23   15.40
  -3  -2   5  671.23   14.90
  -3  -2   5  668.63   15.10
   3  -2  -5  687.03   12.60
   3   2  -5  673.43   16.60
  -3   2   5  678.33   14.00
  -3   2   5  686.73   13.90
   3   2  -5  681.23   15.60
  -3   2   5  668.13   14.70
   2  -2  -5  200.48    4.40
  -2  -2   5  196.48    5.90
  -2  -2   5  196.78    6.00
  -2  -2   5  194.78    5.90
   2   2  -5  203.88    7.00
  -2   2   5  201.58    5.40
  -2   2   5  191.18    4.90
   2   2  -5  196.18    5.90
  -2   2   5  192.68    5.70
  -1  -2   5  554.54   12.50
  -1  -2   5  545.45   12.40
  -1  -2   5  565.94   12.60
   1  -2  -5  573.24   11.40
  -1   2   5  550.04   12.20
  -1   2   5  552.74   12.30
   1   2  -5  559.34   12.10
   1   2  -5  588.44   13.70
  -1   2   5  559.34   12.60
   0  -2   5  333.37    8.30
   0  -2   5  327.47    8.10
   0  -2   5  324.27    8.40
   0  -2  -5  331.57    7.80
   0   2   5  329.37    8.30
   0   2   5  330.57    8.40
   0   2   5  329.47    8.20
   0   2  -5  339.97    7.40
   1  -2   5  343.17    8.50
   1  -2   5  336.97    8.80
   1  -2   5  345.27    8.30
   1   2   5  343.97    8.80
  -1   2  -5  347.97    8.50
  -1   2  -5  350.26    6.90
   1   2   5  359.16    8.80
   1   2   5  342.17    8.80
  -2  -2  -5  523.15   12.50
   2  -2   5  549.35   12.40
   2  -2   5  559.84   13.00
   2  -2   5  547.05   11.80
  -2   2  -5  541.25   12.50
  -2   2  -5  546.75   11.80
   2   2   5  546.85   12.90
   2   2   5  538.15   12.60
   2   2   5  547.95   12.70
   3  -2   5   17.00    1.60
  -3  -2  -5   17.10    2.10
   3  -2   5   13.80    1.80
  -3  -2  -5   17.70    2.20
  -3   2  -5   17.40    2.10
  -3   2  -5   18.90    1.40
   3   2   5   20.60    2.30
   3   2   5   18.00    2.20
   3   2   5   20.20    2.50
   4  -2   5  553.94   11.80
  -4  -2  -5  555.34   13.50
  -4  -2  -5  553.34   13.60
   4  -2   5  543.85   11.00
   4  -2   5  571.24   13.50
  -4   2  -5  548.85   10.50
   4   2   5  543.95   14.20
  -4   2  -5  529.35   13.40
   4   2   5  555.04   13.60
   4   2   5  568.44   13.30
  -4   2  -5  560.14   10.60
  -5  -2  -5  281.07    9.00
   5  -2   5  311.57    7.20
   5  -2   5  309.07    7.30
   5  -2   5  298.87    9.10
  -5  -2  -5  295.97    9.30
   5   2   5  308.07    9.30
   5   2   5  291.77    8.70
  -5   2  -5  304.37    9.20
   5   2   5  294.87    9.80
   6  -2   5   15.90    2.50
   6  -2   5   19.40    1.90
  -6  -2  -5   17.90    2.70
  -6  -2  -5   15.70    2.70
   6   2   5   17.20    2.40
   6   2   5   18.70    3.10
   6   2   5   18.30    2.80
  -6   2  -5   18.10    2.70
   7  -2   5  282.57    9.80
  -7  -2  -5  294.77   10.00
  -7  -2  -5  283.17   10.20
   7   2   5  280.47   10.80
  -7   2  -5  279.07    9.80
   7   2   5  285.57    9.80
   7   2   5  289.27    8.90
  -8  -2  -5  197.88    8.80
   8  -2   5  200.98    8.50
  -8  -2  -5  187.68    8.10
  -8   2  -5  195.88    8.40
   8   2   5  195.68    8.30
   8   2   5  182.48    9.10
   9  -2   5   23.00    3.90
  -9  -2  -5   24.20    3.80
  -9  -2  -5   27.90    4.30
   9   2   5   21.70    3.70
  -9   2  -5   20.80    3.70
   9   2   5   21.20    4.30
  10  -2   5   35.80    4.90
 -10  -2  -5   20.50    3.80
 -10  -2  -5   36.80    5.40
 -10   2  -5   31.90    4.70
  10   2   5   36.80    5.00
  10   2   5   33.80    5.40
  11  -2   5    3.40    2.50
 -11  -2  -5    2.60    3.30
 -11  -2  -5   -0.80    2.10
  11   2   5    1.70    3.30
 -11   2  -5    3.00    2.80
  11   2   5    3.80    3.30
  12  -2   5   46.20    6.10
 -12  -2  -5   40.20    6.30
 -12  -2  -5   57.59    6.50
  12   2   5   47.10    6.90
 -12   2  -5   45.60    6.00
 -12  -3   5   92.99    8.70
  12  -3  -5  104.29    9.50
  12   3  -5  106.99   10.40
 -12   3   5   93.59    9.20
  12   3  -5  100.69   10.00
 -11  -3   5   89.19    8.20
  11  -3  -5   87.09    8.60
  11   3  -5   69.19    7.80
  11   3  -5   84.69    8.80
 -11   3   5   79.09    6.80
 -10  -3   5   11.70    3.20
  10   3  -5    5.80    3.20
 -10   3   5    6.10    2.50
  10   3  -5   12.70    3.90
  -9  -3   5   33.00    4.50
   9   3  -5   29.70    5.00
   9   3  -5   36.00    5.30
   9   3  -5   38.20    4.90
  -9   3   5   38.50    4.40
  -8  -3   5   41.70    3.10
  -8  -3   5   49.20    5.00
  -8  -3   5   58.19    5.10
  -8  -3   5   43.10    4.60
   8   3  -5   46.50    4.70
   8   3  -5   52.69    5.90
  -8   3   5   42.50    4.00
   8   3  -5   44.00    5.50
  -7  -3   5  228.48    8.90
  -7  -3   5  235.58    7.80
  -7  -3   5  241.38    7.30
  -7  -3   5  244.98    8.70
   7   3  -5  222.38   10.00
   7   3  -5  226.68    9.70
  -7   3   5  237.68    7.90
   7   3  -5  231.88    8.60
  -6  -3   5  376.96    9.60
  -6  -3   5  365.36   10.90
  -6  -3   5  352.46   11.10
  -6  -3   5  369.86   10.40
   6   3  -5  360.66   12.00
   6   3  -5  364.96   11.10
  -6   3   5  362.76    9.80
   6   3  -5  379.86   13.00
  -5  -3   5   31.90    3.10
  -5  -3   5   31.50    3.30
   5  -3  -5   35.30    1.90
  -5  -3   5   29.60    3.30
   5   3  -5   32.50    4.10
  -5   3   5   31.70    1.40
   5   3  -5   37.00    4.00
  -5   3   5   34.10    2.40
   5   3  -5   32.60    3.50
  -4  -3   5  511.85   12.80
   4  -3  -5  497.05   10.60
  -4  -3   5  512.35   12.90
  -4  -3   5  503.55   13.00
  -4   3   5  506.55   11.10
  -4   3   5  515.65   10.60
   4   3  -5  507.75   13.30
   4   3  -5  480.25   14.40
   4   3  -5  476.35   13.30
  -3  -3   5   35.10    3.10
   3  -3  -5   35.30    1.90
  -3  -3   5   33.10    3.20
  -3  -3   5   39.10    2.80
  -3   3   5   36.70    2.30
   3   3  -5   35.90    3.30
  -3   3   5   39.40    2.10
  -3   3   5   36.60    1.80
   3   3  -5   32.00    3.70
   3   3  -5   34.60    3.30
  -2  -3   5   44.80    2.80
  -2  -3   5   43.80    2.90
  -2  -3   5   51.99    3.30
   2  -3  -5   48.80    2.40
  -2   3   5   48.70    1.70
   2   3  -5   39.60    2.90
  -2   3   5   51.69    2.60
  -2   3   5   45.20    2.50
   2   3  -5   56.19    3.20
  -1  -3   5   57.59    3.40
   1  -3  -5   54.09    2.60
  -1  -3   5   50.29    3.00
  -1  -3   5   52.59    2.80
  -1   3   5   58.09    1.70
  -1   3   5   51.19    2.90
  -1   3   5   57.19    3.30
   1   3  -5   50.59    2.80
  -1   3   5   53.89    2.60
   1   3  -5   57.29    3.30
   0  -3   5  584.74   13.30
   0  -3  -5  584.44   13.00
   0  -3   5  580.14   12.80
   0  -3   5  557.94   13.70
   0   3   5  564.94   13.30
   0   3  -5  562.34   13.50
   0   3   5  574.04   12.70
   0   3   5  609.84   14.20
   0   3  -5  569.34   12.50
  -1  -3  -5  852.51   18.30
   1  -3   5  826.82   18.00
   1  -3   5  845.42   17.60
   1  -3   5  855.41   18.90
  -1   3  -5  858.91   18.20
   1   3   5  855.81   18.60
   1   3   5  856.91   19.10
  -1   3  -5  848.92   16.80
   1   3   5  854.01   18.10
   2  -3   5  361.26    9.00
   2  -3   5  376.76   10.30
   2  -3   5  361.76    9.00
  -2  -3  -5  358.56    9.90
  -2   3  -5  366.66    9.00
  -2   3  -5  370.16    9.90
   2   3   5  356.16    9.90
   2   3   5  359.96   10.20
   2   3   5  373.96    9.80
   3  -3   5  301.77    9.20
  -3  -3  -5  301.57    9.10
  -3  -3  -5  299.17    8.10
   3  -3   5  314.37    7.90
  -3  -3  -5  294.77    8.90
   3  -3   5  297.17    8.00
  -3   3  -5  298.57    7.30
   3   3   5  299.97    9.30
  -3   3  -5  299.97    8.90
   3   3   5  286.77    8.80
   3   3   5  300.77    8.90
   4  -3   5  160.58    5.60
   4  -3   5  157.98    5.00
  -4  -3  -5  162.78    6.40
   4  -3   5  159.08    6.50
  -4  -3  -5  159.98    5.90
   4   3   5  161.98    6.20
   4   3   5  154.28    6.40
   4   3   5  151.58    6.50
  -4   3  -5  164.08    6.50
  -4   3  -5  162.38    3.70
   5  -3   5   89.09    4.30
  -5  -3  -5   95.29    5.10
   5  -3   5   84.09    4.80
  -5  -3  -5   76.59    4.50
   5   3   5   77.39    4.50
   5   3   5   77.19    4.80
  -5   3  -5   92.39    5.00
   5   3   5   84.99    5.00
   6  -3   5  182.38    6.80
  -6  -3  -5  176.18    7.20
  -6  -3  -5  174.28    7.40
   6   3   5  181.28    7.70
  -6   3  -5  175.18    7.50
   6   3   5  172.58    7.80
   6   3   5  178.88    7.10
   7  -3   5  268.37    9.10
  -7  -3  -5  246.38    9.40
  -7  -3  -5  257.57    9.70
   7   3   5  246.28    9.70
  -7   3  -5  251.47    9.70
   7   3   5  250.37   10.30
   7   3   5  263.77    9.00
  -8  -3  -5   45.10    4.90
  -8  -3  -5   44.20    4.80
   8  -3   5   47.40    4.70
   8   3   5   50.49    4.60
   8   3   5   51.79    5.80
  -8   3  -5   44.60    4.90
   8   3   5   41.30    4.90
  -9  -3  -5   46.90    5.20
  -9  -3  -5   45.60    5.30
   9  -3   5   43.10    4.70
   9   3   5   52.19    5.90
  -9   3  -5   42.50    5.10
   9   3   5   49.30    6.00
 -10  -3  -5   30.50    5.00
 -10  -3  -5   25.60    4.40
  10  -3   5   22.60    4.00
  10   3   5   21.30    4.60
 -10   3  -5   27.00    4.40
  10   3   5   25.70    4.60
  11  -3   5   38.40    5.30
 -11  -3  -5   35.00    5.00
 -11  -3  -5   24.10    4.90
 -11   3  -5   43.40    5.80
  11   3   5   28.80    5.30
  11   3   5   25.10    5.10
 -12  -3  -5   44.10    6.50
  12  -3   5   53.69    6.50
 -12  -3  -5   55.99    6.60
  12   3   5   65.39    8.20
 -12   3  -5   60.29    7.30
 -12  -4   5    0.90    2.70
  12  -4  -5    0.00    3.40
  12   4  -5   -1.20    3.10
 -11  -4   5   97.39    8.50
  11   4  -5  106.59    9.80
  11   4  -5   83.79    9.10
 -10  -4   5   60.59    6.60
  10   4  -5   67.89    7.50
  10   4  -5   76.79    8.30
  -9  -4   5   96.19    6.50
   9   4  -5   90.09    8.50
   9   4  -5   99.99    7.50
   9   4  -5   83.29    6.00
  -8  -4   5   71.79    5.50
  -8  -4   5   64.09    5.90
  -8  -4   5   72.59    4.60
   8   4  -5   71.79    7.20
   8   4  -5   71.59    5.30
   8   4  -5   56.59    6.40
  -7  -4   5   38.90    4.50
  -7  -4   5   43.60    4.10
  -7  -4   5   50.09    4.80
  -7  -4   5   36.00    3.40
   7   4  -5   42.80    4.70
   7   4  -5   32.90    5.00
   7   4  -5   37.10    5.00
  -6  -4   5  156.08    7.00
  -6  -4   5  163.68    6.20
  -6  -4   5  156.08    6.70
  -6  -4   5  161.58    7.40
   6   4  -5  160.38    7.90
   6   4  -5  160.48    8.60
   6   4  -5  169.18    7.50
  -5  -4   5  269.07    9.50
  -5  -4   5  264.37    9.00
  -5  -4   5  263.17    8.90
   5   4  -5  262.77    9.40
   5   4  -5  259.17    9.80
  -4  -4   5   43.20    4.30
  -4  -4   5   47.90    3.50
  -4  -4   5   49.90    3.70
   4  -4  -5   49.00    2.80
   4   4  -5   45.10    4.20
   4   4  -5   51.19    4.70
  -4   4   5   53.09    2.40
  -3  -4   5  396.26   11.70
  -3  -4   5  408.56   10.80
  -3  -4   5  384.66   11.20
   3  -4  -5  409.96    9.80
   3   4  -5  387.06   11.50
   3   4  -5  384.96   11.50
  -3   4   5  394.96    9.60
   2  -4  -5  109.89    4.30
  -2  -4   5  108.09    5.00
  -2  -4   5  101.99    5.30
  -2   4   5  102.69    5.10
   2   4  -5  100.89    4.90
   2   4  -5  104.19    5.10
  -2   4   5  100.49    3.50
  -2   4   5  100.09    4.10
   1  -4  -5  249.18    7.40
  -1  -4   5  260.27    8.60
  -1  -4   5  264.27    8.20
  -1  -4   5  257.97    7.10
  -1   4   5  256.37    6.60
  -1   4   5  261.27    8.40
  -1   4   5  251.27    7.60
   1   4  -5  238.78    7.60
   1   4  -5  239.08    8.10
   0  -4   5   85.79    4.20
   0  -4   5   80.19    4.60
   0  -4   5   87.89    3.50
   0  -4  -5   86.89    4.20
   0   4   5   80.29    4.20
   0   4  -5   89.19    4.00
   0   4   5   87.49    3.50
   0   4  -5   84.69    4.30
   0   4   5   85.99    4.70
   1  -4   5  314.67    9.90
   1  -4   5  331.97    8.10
   1  -4   5  316.37    9.10
  -1  -4  -5  323.17    9.40
   1   4   5  337.47    9.60
   1   4   5  306.67   10.00
  -1   4  -5  328.87    9.20
  -1   4  -5  320.67    8.20
   1   4   5  321.07    8.50
   2  -4   5  236.48    8.40
  -2  -4  -5  266.57    8.60
   2  -4   5  245.38    7.50
   2  -4   5  261.97    6.90
   2   4   5  248.78    8.80
   2   4   5  246.08    8.30
  -2   4  -5  253.47    6.60
  -2   4  -5  252.87    7.40
   2   4   5  272.67    7.80
   3  -4   5   72.89    3.60
   3  -4   5   82.09    4.70
  -3  -4  -5   74.09    4.60
   3  -4   5   75.69    3.40
   3   4   5   84.19    4.40
   3   4   5   79.79    4.90
  -3   4  -5   67.09    3.20
   3   4   5   71.69    4.30
  -4  -4  -5  585.34   15.80
  -4  -4  -5  580.94   15.50
   4  -4   5  552.84   15.40
   4  -4   5  579.54   13.50
   4  -4   5  593.14   13.40
  -4  -4  -5  582.34   13.90
  -4   4  -5  580.24   11.60
   4   4   5  580.84   16.00
   4   4   5  576.34   15.30
   4   4   5  574.84   15.10
   5  -4   5  121.89    6.20
  -5  -4  -5  124.79    5.50
  -5  -4  -5  112.99    6.00
   5  -4   5  127.19    4.90
  -5   4  -5  115.49    6.20
   5   4   5  113.09    5.90
   5   4   5  122.09    6.60
   5   4   5  108.99    6.00
  -6  -4  -5  283.17    9.50
   6  -4   5  266.97    8.40
   6  -4   5  287.97   10.40
  -6  -4  -5  263.47   10.00
  -6   4  -5  281.67   10.30
   6   4   5  274.37   10.60
   6   4   5  266.27    9.70
   6   4   5  280.47   10.50
  -7  -4  -5   11.20    2.80
   7  -4   5   14.60    3.10
  -7  -4  -5    9.00    2.40
  -7   4  -5   13.20    3.10
   7   4   5    9.70    3.00
   7   4   5    9.10    2.50
   7   4   5   11.80    3.10
  -8  -4  -5   51.59    5.50
  -8  -4  -5   38.30    4.70
   8  -4   5   40.50    4.90
   8   4   5   49.40    5.10
   8   4   5   44.50    5.60
   8   4   5   53.29    6.10
  -8   4  -5   50.79    5.60
  -9  -4  -5   15.00    3.50
  -9  -4  -5   13.20    3.50
   9  -4   5   20.30    3.90
   9   4   5   24.90    4.60
  -9   4  -5   19.20    4.20
   9   4   5   20.30    4.30
  10  -4   5   63.19    6.40
 -10  -4  -5   64.59    6.80
 -10  -4  -5   58.39    6.30
  10   4   5   69.49    7.40
 -10   4  -5   70.99    7.20
  10   4   5   63.19    7.40
 -11  -4  -5   47.70    6.00
 -11  -4  -5   35.30    5.80
  11  -4   5   38.70    5.50
 -11   4  -5   43.50    6.00
  11   4   5   39.00    6.30
  11   4   5   34.60    5.90
 -11  -5   5   49.40    6.40
  11   5  -5   51.49    7.70
 -10  -5   5  174.58    9.80
  10   5  -5  161.28   10.80
  10   5  -5  219.18   15.60
  -9  -5   5   20.30    4.00
  -9  -5   5   29.80    4.50
   9   5  -5   24.40    4.50
   9   5  -5   27.90    5.30
  -8  -5   5  134.59    7.90
  -8  -5   5  141.29    7.10
  -8  -5   5  142.19    7.60
   8   5  -5  139.19    8.80
   8   5  -5  146.29    8.20
  -7  -5   5  190.38    8.20
  -7  -5   5  183.98    8.80
  -7  -5   5  182.88    7.40
  -7  -5   5  190.88    8.40
   7   5  -5  186.68    9.00
   7   5  -5  193.18    9.80
  -6  -5   5  170.28    7.70
  -6  -5   5  169.48    8.30
  -6  -5   5  174.58    7.60
   6   5  -5  185.88    9.10
   6   5  -5  197.38    8.80
  -5  -5   5   79.29    4.80
  -5  -5   5   70.09    4.90
  -5  -5   5   73.59    5.40
   5   5  -5   73.99    6.70
   5   5  -5   68.89    5.10
  -4  -5   5  220.78    7.80
  -4  -5   5  196.88    8.20
  -4  -5   5  210.68    8.90
   4  -5  -5  221.08    7.10
   4   5  -5  212.68    8.80
  -4   5   5  211.88    6.00
   4   5  -5  205.48    8.70
  -3  -5   5  151.28    6.00
   3  -5  -5  141.09    5.60
  -3  -5   5  138.09    7.00
  -3  -5   5  135.29    6.40
  -3   5   5  145.89    5.30
   3   5  -5  156.18    7.10
   3   5  -5  134.99    6.60
  -2  -5   5  544.35   15.30
  -2  -5   5  503.25   14.30
   2  -5  -5  538.05   13.30
  -2  -5   5  538.45   13.20
  -2   5   5  502.15   12.90
   2   5  -5  504.85   14.60
   2   5  -5  528.05   14.40
  -2   5   5  540.75   14.70
  -1  -5   5   34.20    4.10
   1  -5  -5   30.60    3.20
  -1  -5   5   35.10    3.70
  -1   5   5   34.60    3.80
   1   5  -5   35.50    3.60
   1   5  -5   36.10    3.90
  -1   5   5   33.50    3.30
   0  -5  -5  176.78    7.00
   0  -5   5  186.98    7.80
   0  -5   5  180.38    7.10
   0   5  -5  188.78    6.70
   0   5   5  198.18    7.90
   0   5  -5  205.08    7.50
   0   5   5  185.98    7.10
   1  -5   5   98.59    5.00
  -1  -5  -5  101.29    5.20
   1  -5   5   99.79    5.70
  -1   5  -5   97.29    4.40
  -1   5  -5   86.89    4.70
   1   5   5  104.19    5.80
   1   5   5   93.19    4.00
   1   5   5   85.59    4.90
   2  -5   5  318.07   10.80
   2  -5   5  316.57    9.70
  -2  -5  -5  328.17   10.60
   2   5   5  309.67   10.90
  -2   5  -5  320.77    9.20
   2   5   5  311.27   10.30
  -2   5  -5  325.07    8.60
   2   5   5  326.47    9.10
  -3  -5  -5    4.80    2.20
   3  -5   5    8.00    2.30
   3  -5   5    8.60    1.90
   3   5   5    4.30    1.90
   3   5   5    5.50    1.70
  -3   5  -5    5.80    1.40
   3   5   5    3.40    2.10
  -4  -5  -5   45.80    5.00
   4  -5   5   49.30    5.10
   4  -5   5   49.00    3.50
   4   5   5   53.39    5.40
   4   5   5   49.99    4.80
   4   5   5   48.40    3.80
  -5  -5  -5   90.39    6.00
  -5  -5  -5   98.59    5.20
   5  -5   5   97.49    6.10
  -5  -5  -5   96.29    6.00
   5   5   5   98.29    5.90
   5   5   5   87.29    5.50
   5   5   5   87.99    6.20
   6  -5   5   60.49    5.60
  -6  -5  -5   51.29    4.50
  -6  -5  -5   50.69    5.30
   6   5   5   51.09    5.10
   6   5   5   53.69    5.20
   6   5   5   54.49    5.90
  -7  -5  -5  165.08    7.60
  -7  -5  -5  169.98    8.70
   7  -5   5  160.28    8.30
   7   5   5  175.28    8.40
   7   5   5  184.38    9.50
   7   5   5  163.48    8.50
  -8  -5  -5   14.70    3.40
  -8  -5  -5   26.50    4.40
   8  -5   5   19.60    3.90
   8   5   5   20.10    4.20
   8   5   5   23.30    4.10
   8   5   5   18.20    4.30
  -9  -5  -5   26.70    4.40
  -9  -5  -5   38.70    5.50
   9  -5   5   32.40    5.00
   9   5   5   44.20    6.10
   9   5   5   36.80    5.00
   9   5   5   28.40    5.10
 -10  -5  -5   63.29    7.00
  10  -5   5   69.19    7.20
 -10  -5  -5   62.99    6.70
  10   5   5   57.79    6.90
  10   5   5   64.99    7.40
 -11  -5  -5   24.20    4.90
 -11  -5  -5   28.30    5.20
  11  -5   5   33.60    5.30
  11   5   5   24.50    5.20
  11   5   5   23.50    5.80
 -10  -6   5    2.90    2.70
  10   6  -5    1.50    3.40
  10   6  -5   -2.30    3.40
  -9  -6   5   44.50    6.10
  -9  -6   5   37.90    5.30
   9   6  -5   36.30    5.70
   9   6  -5   45.50    7.00
  -8  -6   5    2.40    2.30
  -8  -6   5    5.30    3.00
  -8  -6   5    6.90    2.90
   8   6  -5    4.50    3.50
   8   6  -5    4.40    2.80
  -7  -6   5    4.70    2.40
  -7  -6   5    3.80    2.20
  -7  -6   5    3.40    2.70
  -7  -6   5    1.60    2.20
   7   6  -5    1.70    2.40
   7   6  -5    1.50    2.70
  -6  -6   5  123.39    6.60
  -6  -6   5  117.09    7.60
  -6  -6   5  129.29    7.20
   6   6  -5  124.09    7.60
   6   6  -5  112.89    7.70
  -5  -6   5   63.79    6.40
  -5  -6   5   60.79    4.50
  -5  -6   5   60.79    5.90
   5   6  -5   69.99    6.60
   5   6  -5   70.59    6.90
  -4  -6   5   25.50    3.30
  -4  -6   5   26.50    4.00
  -4  -6   5   24.00    4.10
  -4   6   5   19.50    2.10
   4   6  -5   25.20    4.00
   4   6  -5   26.60    4.20
  -3  -6   5    8.50    2.50
   3  -6  -5    9.40    2.30
  -3  -6   5    8.30    2.90
  -3  -6   5   10.70    2.20
   3   6  -5    6.90    2.70
   3   6  -5    8.40    2.60
  -3   6   5   13.10    2.10
  -2  -6   5  106.99    5.00
  -2  -6   5  106.79    6.70
  -2  -6   5  109.59    6.20
   2  -6  -5  104.69    5.50
   2   6  -5  101.19    6.10
  -2   6   5  105.69    6.20
   2   6  -5  122.79    6.50
  -2   6   5  110.39    5.30
  -1  -6   5   99.59    5.80
  -1  -6   5   93.89    6.20
   1  -6  -5   87.09    5.20
  -1  -6   5   97.19    4.60
   1   6  -5   91.39    5.40
  -1   6   5   96.69    5.10
  -1   6   5   88.79    5.70
   1   6  -5   94.09    5.70
   0  -6   5   49.10    5.30
   0  -6   5   57.99    5.30
   0  -6  -5   54.69    4.30
   0   6   5   51.39    4.60
   0   6  -5   53.49    4.80
   0   6   5   43.60    4.80
   0   6  -5   56.69    4.10
   1  -6   5    0.20    1.80
  -1  -6  -5   -1.00    1.60
   1  -6   5    1.70    1.80
  -1   6  -5   -1.00    1.40
  -1   6  -5    1.30    1.40
   1   6   5   -0.30    1.50
   1   6   5    0.50    1.80
  -2  -6  -5  125.99    6.70
   2  -6   5  126.49    7.10
   2  -6   5  140.39    6.50
  -2   6  -5  125.89    5.70
   2   6   5  127.09    6.60
   2   6   5  128.69    7.30
  -2   6  -5  121.09    5.30
   3  -6   5   59.49    5.90
   3  -6   5   74.19    4.70
  -3  -6  -5   72.19    5.40
  -3   6  -5   67.69    3.80
   3   6   5   84.09    5.60
   3   6   5   72.39    6.70
  -4  -6  -5   46.10    5.30
   4  -6   5   46.20    5.20
   4   6   5   36.50    4.60
   4   6   5   44.00    5.60
   5  -6   5   18.60    3.80
  -5  -6  -5   25.30    4.40
  -5  -6  -5   31.90    4.60
   5   6   5   27.80    4.80
   5   6   5   21.70    3.50
   5   6   5   31.90    4.50
   6  -6   5  183.78    9.20
  -6  -6  -5  187.68    9.20
   6   6   5  179.48    8.50
   6   6   5  193.78    9.20
   6   6   5  167.58    9.50
   7  -6   5   88.29    6.60
  -7  -6  -5   73.69    7.20
   7   6   5   82.39    6.40
   7   6   5   82.89    8.20
   7   6   5   84.29    6.40
   8  -6   5   36.10    5.10
  -8  -6  -5   26.70    4.70
   8   6   5   37.60    5.40
   8   6   5   33.70    5.00
   8   6   5   24.60    5.00
   9  -6   5    4.90    3.30
  -9  -6  -5    0.00    2.60
   9   6   5    3.50    3.80
   9   6   5    3.80    3.10
   9   6   5    1.30    2.90
 -10  -6  -5  127.59    8.60
  10  -6   5  107.69    8.30
  10   6   5  115.59   10.50
  10   6   5  112.89    8.80
  -9  -7   5    1.10    3.20
   9   7  -5    8.30    3.90
   9   7  -5    2.80    3.90
  -8  -7   5   23.00    4.80
   8   7  -5   24.10    5.50
   8   7  -5   17.50    4.60
  -7  -7   5   17.80    4.10
  -7  -7   5   22.70    4.40
  -7  -7   5   19.60    4.70
   7   7  -5   25.40    4.80
   7   7  -5   16.60    4.70
  -6  -7   5   39.70    5.40
  -6  -7   5   31.50    5.30
   6   7  -5   33.50    5.20
   6   7  -5   47.00    6.40
  -5  -7   5   23.50    4.70
  -5  -7   5   32.80    4.80
   5   7  -5   29.90    5.10
   5   7  -5   25.70    4.60
  -4  -7   5   24.00    4.30
  -4  -7   5   18.20    4.30
   4   7  -5   17.50    3.90
   4   7  -5   29.00    4.70
  -3  -7   5  103.29    6.90
  -3  -7   5  124.19    8.00
   3  -7  -5  111.99   10.30
   3   7  -5  103.29    6.90
  -3   7   5  113.99    5.20
   3   7  -5  119.99    7.30
   2  -7  -5  175.28    8.10
  -2  -7   5  185.58    9.80
  -2  -7   5  202.18    9.30
  -2   7   5  185.98    9.00
   2   7  -5  220.98    9.70
  -2   7   5  205.68    7.80
   2   7  -5  202.88    9.20
   1  -7  -5   58.09    5.40
  -1  -7   5   57.19    6.40
  -1  -7   5   64.69    6.20
   1   7  -5   54.39    5.40
  -1   7   5   59.69    6.00
   1   7  -5   51.19    5.50
  -1   7   5   55.59    5.00
   0  -7   5   23.50    3.90
   0  -7   5   24.20    4.50
   0  -7  -5   27.80    4.20
   0   7  -5   30.10    4.10
   0   7   5   26.10    4.30
   0   7   5   31.70    4.10
   0   7  -5   25.10    3.70
   1  -7   5    3.40    2.70
  -1  -7  -5    8.10    2.80
   1  -7   5    5.00    2.40
  -1   7  -5    8.70    2.60
   1   7   5    5.10    2.70
   1   7   5   10.00    2.70
  -1   7  -5   10.50    2.70
  -2  -7  -5    6.80    2.80
   2  -7   5   13.30    3.60
   2  -7   5    4.50    2.20
  -2   7  -5   11.60    2.50
   2   7   5    4.80    2.30
   2   7   5    7.70    3.20
   3  -7   5   47.70    5.00
   3  -7   5   65.79    6.60
  -3  -7  -5   61.89    6.40
   3   7   5   59.39    6.60
   3   7   5   51.29    5.60
   4  -7   5  126.29    8.10
  -4  -7  -5  119.09    7.80
   4   7   5  119.39    8.20
   4   7   5  140.29    7.90
  -5  -7  -5  123.59    7.90
   5  -7   5  119.59    8.00
  -5  -7  -5  124.99    8.20
   5   7   5  116.09    8.60
   5   7   5  125.29    7.70
   6  -7   5   80.99    7.90
  -6  -7  -5   67.29    7.00
   6   7   5   74.19    7.90
   6   7   5   88.79    8.00
   7  -7   5    3.90    2.80
  -7  -7  -5    1.80    2.80
   7   7   5    9.30    4.20
   7   7   5    4.90    3.00
   8  -7   5   15.10    4.10
  -8  -7  -5   13.40    4.00
   8   7   5   10.80    4.60
   8   7   5   11.30    3.80
  -7  -8   5    3.50    3.60
   7   8  -5   -1.40    2.90
   7   8  -5   -2.70    3.50
  -6  -8   5   56.09    7.30
  -6  -8   5   47.80    6.00
   6   8  -5   60.79    7.40
   6   8  -5   55.29    7.40
  -5  -8   5   77.49    8.10
  -5  -8   5   82.79    8.00
   5   8  -5   66.09    7.10
   5   8  -5   67.39    7.50
  -4  -8   5   56.69    6.70
  -4  -8   5   65.89    7.50
   4   8  -5   55.29    6.60
   4   8  -5   66.29    7.20
  -3  -8   5   62.89    6.90
  -3  -8   5   67.09    7.60
   3   8  -5   51.29    6.10
   3   8  -5   58.79    6.60
  -2  -8   5   16.40    4.60
  -2  -8   5   15.90    3.90
   2   8  -5   17.40    4.00
  -2   8   5   13.00    2.80
   2   8  -5   16.60    3.80
   1  -8  -5   19.90    4.00
  -1  -8   5   15.00    3.70
  -1  -8   5   13.60    4.20
  -1   8   5   21.70    4.30
  -1   8   5   19.60    3.40
   1   8  -5   17.10    3.60
   1   8  -5   25.50    4.30
   0  -8  -5   82.59    6.50
   0  -8   5   72.79    7.10
   0  -8   5   69.39    7.40
   0   8  -5   73.39    5.60
   0   8   5   93.29    6.20
   0   8   5   71.89    7.20
   1  -8   5    9.40    3.20
   1  -8   5    3.20    3.40
  -1  -8  -5    5.50    2.80
   1   8   5    5.60    2.70
   1   8   5    9.60    3.40
  -1   8  -5    2.70    2.30
   2  -8   5  108.09    7.30
  -2  -8  -5  108.99    7.50
   2  -8   5  119.99    8.50
   2   8   5  121.79    8.30
   2   8   5  113.59    7.30
   3  -8   5   39.10    5.90
  -3  -8  -5   38.40    5.50
   3   8   5   42.50    6.10
   3   8   5   41.80    5.30
  -4  -8  -5  245.08   11.80
   4   8   5  216.58   10.70
   4   8   5  223.58   11.80
  -5  -8  -5   25.10    4.90
   5  -8   5   33.20    5.80
  -5  -8  -5   36.30    5.70
   5   8   5   25.90    4.80
   5   8   5   33.30    5.90
   6  -8   5   21.90    5.00
  -6  -8  -5   24.70    5.00
   6   8   5   25.70    5.10
   6   8   5   29.60    5.70
   7  -8   5   38.90    6.50
  -7  -8  -5   34.70    5.80
   7   8   5   45.20    6.40
   7   8   5   39.10    6.60
  -4  -9   5   51.69    7.00
  -4  -9   5   42.60    6.80
   4   9  -5   36.90    5.90
   4   9  -5   43.90    6.40
  -3  -9   5    9.40    4.10
  -3  -9   5    5.60    3.70
   3   9  -5   20.30    4.40
   3   9  -5   10.60    4.00
  -2  -9   5   -5.80    2.40
  -2  -9   5    2.10    3.00
   2   9  -5    2.20    3.00
  -1  -9   5   10.20    3.70
  -1  -9   5   10.50    4.30
  -1   9   5   12.40    3.30
  -1   9   5   13.30    4.00
   1   9  -5   11.30    3.60
   0  -9   5    9.70    3.60
   0  -9  -5    8.30    3.70
   0  -9   5    5.00    4.30
   0   9   5   14.70    4.20
   0   9  -5   19.10    3.80
   0   9   5   12.20    3.40
  -1  -9  -5   54.49    6.50
   1  -9   5   65.69    7.10
   1  -9   5   51.99    7.30
  -1   9  -5   61.69    8.60
   1   9   5   66.79    7.60
   1   9   5   63.79    6.50
  -2  -9  -5   68.79    7.40
   2  -9   5   63.29    7.90
   2   9   5   63.39    6.90
   2   9   5   66.09    7.80
  -3  -9  -5   57.29    7.10
   3  -9   5   54.29    7.30
   3   9   5   56.19    6.50
   3   9   5   52.69    6.90
  -4  -9  -5   36.50    6.10
   4  -9   5   47.50    7.20
   4   9   5   36.30    5.70
   4   9   5   37.90    6.60
  13   0  -6  190.38   11.60
 -13   0   6  216.48   11.50
  13   0  -6  178.58   11.80
  12   0  -6   16.30    4.70
  12   0  -6   14.30    4.70
 -12   0   6   18.40    4.20
  11   0  -6    0.00    2.50
  11   0  -6    7.60    3.50
 -11   0   6    5.70    2.80
  10   0  -6   85.29    7.80
  10   0  -6   76.99    7.60
 -10   0   6   81.19    6.10
  -9   0   6   11.60    2.80
   9   0  -6   24.90    4.30
   8   0  -6  246.98   10.40
  -8   0   6  241.68    9.20
   7   0  -6 1050.49   25.80
  -7   0   6 1060.59   24.10
  -6   0   6  224.88    7.80
   6   0  -6  225.48    8.80
  -6   0   6  224.08    5.80
  -6   0   6  224.28    5.30
  -5   0   6  303.37    8.90
   5   0  -6  296.97    9.90
  -5   0   6  306.87    7.50
  -4   0   6   86.79    3.90
  -4   0   6   80.19    4.10
  -4   0   6   80.79    3.20
   4   0  -6   72.59    4.20
  -3   0   6    8.10    1.60
  -3   0   6   12.60    0.80
  -3   0   6   11.80    1.40
   3   0  -6    9.30    1.80
   2   0  -6  772.92   17.00
  -2   0   6  768.52   14.50
  -2   0   6  762.82   15.80
  -2   0   6  749.82   16.70
  -1   0   6  166.28    4.20
  -1   0   6  177.78    5.60
  -1   0   6  161.28    4.90
   1   0  -6  172.88    5.30
   1   0  -6  167.38    3.70
   0   0   6  214.48    6.40
   0   0   6  223.48    5.90
   0   0  -6  218.28    5.10
   0   0  -6  208.08    5.70
  -1   0  -6  411.36    8.70
   1   0   6  403.76    9.40
  -1   0  -6  399.16    9.10
   1   0   6  425.26   10.40
   2   0   6  595.14   13.80
   2   0   6  597.04   11.40
  -2   0  -6  581.14   12.80
   2   0   6  571.84   12.70
   3   0   6   24.00    1.40
  -3   0  -6   24.50    2.30
   3   0   6   23.80    2.70
   3   0   6   24.20    1.80
   4   0   6   61.29    2.90
  -4   0  -6   67.69    3.60
   4   0   6   64.19    2.70
   4   0   6   66.49    3.90
  -5   0  -6   66.79    3.90
   5   0   6   64.89    4.20
   5   0   6   62.49    3.00
   5   0   6   63.29    3.00
   6   0   6    1.20    1.10
  -6   0  -6    4.90    1.90
  -6   0  -6    2.80    1.40
   6   0   6    4.00    1.20
   6   0   6    3.70    1.70
  -7   0  -6    5.90    2.30
   7   0   6    8.00    1.80
   7   0   6   11.60    2.70
  -7   0  -6    7.80    2.20
  -8   0  -6  111.99    6.20
   8   0   6  121.59    7.10
  -8   0  -6  126.89    7.20
  -9   0  -6  207.48    9.10
   9   0   6  218.88   10.20
  -9   0  -6  221.48   10.30
  10   0   6    5.00    2.90
 -10   0  -6    8.00    3.30
 -10   0  -6    3.50    2.50
  11   0   6   38.60    5.90
 -11   0  -6   44.30    6.20
 -11   0  -6   37.80    5.20
  12   0   6    2.60    3.00
 -12   0  -6    5.70    3.30
 -13  -1   6   70.99    7.80
  13  -1  -6   55.99    7.60
  13  -1  -6   74.29    8.50
  13   1  -6   74.29    8.80
 -13   1   6   77.59    8.00
  13   1  -6   72.89    8.80
  12  -1  -6  124.39    9.00
  12  -1  -6  137.69    9.60
 -12  -1   6  122.39    8.60
  12   1  -6  150.38   10.20
  12   1  -6  136.39    9.90
 -12   1   6  138.19    8.90
  11  -1  -6    5.10    3.00
  11  -1  -6    6.90    3.10
 -11  -1   6    4.30    2.80
  11   1  -6    3.80    3.30
  11   1  -6    5.60    3.20
 -11   1   6    6.30    2.80
 -10  -1   6    8.10    2.90
  10  -1  -6    2.70    2.60
  10   1  -6   10.00    3.30
 -10   1   6    5.50    2.40
  10   1  -6    7.50    3.10
  -9  -1   6    2.70    2.10
   9  -1  -6    1.80    2.30
  -9   1   6    2.30    1.90
   9   1  -6    2.50    2.30
   9   1  -6    4.50    2.50
  -8  -1   6   31.40    4.00
   8  -1  -6   31.80    4.50
  -8   1   6   31.30    3.70
   8   1  -6   38.40    4.70
   8   1  -6   39.40    4.90
  -7  -1   6  236.98    8.70
  -7  -1   6  235.58    6.40
   7  -1  -6  231.38    9.50
   7   1  -6  226.18    9.60
  -7   1   6  235.38    8.30
   7   1  -6  222.48    9.30
  -6  -1   6   23.20    1.40
  -6  -1   6   22.00    2.20
   6  -1  -6   20.20    3.20
  -6  -1   6   23.10    2.90
  -6   1   6   23.10    1.20
   6   1  -6   23.00    3.50
  -6   1   6   26.40    2.90
  -5  -1   6  313.47    8.20
  -5  -1   6  311.57    7.90
  -5  -1   6  316.37    9.40
  -5  -1   6  320.27    6.60
  -5   1   6  321.27    7.30
   5   1  -6  307.57   10.50
  -5   1   6  315.97    8.90
  -4  -1   6  776.52   15.70
  -4  -1   6  748.53   17.50
  -4  -1   6  772.82   16.40
  -4  -1   6  732.83   17.10
  -4  -1   6  775.12   14.10
  -4   1   6  767.52   16.60
  -4   1   6  785.82   17.30
  -4   1   6  766.12   15.50
   4   1  -6  750.92   18.40
  -3  -1   6   67.99    3.60
  -3  -1   6   67.59    3.10
  -3  -1   6   65.19    2.70
  -3  -1   6   74.09    1.60
  -3   1   6   61.99    3.30
  -3   1   6   67.49    2.80
  -3   1   6   71.69    3.10
   3   1  -6   65.89    3.90
  -2  -1   6 1599.74   29.80
  -2  -1   6 1597.44   31.40
  -2  -1   6 1546.55   30.40
  -2   1   6 1540.55   30.10
  -2   1   6 1576.34   31.00
   2   1  -6 1560.74   31.80
  -1  -1   6  659.23   15.30
  -1  -1   6  701.83   14.40
   1  -1  -6  733.63   13.70
  -1  -1   6  695.43   14.80
  -1   1   6  712.63   14.80
   1   1  -6  676.23   15.50
  -1   1   6  694.83   15.30
   0  -1   6   26.90    2.50
   0  -1   6   30.90    1.90
   0  -1   6   31.50    2.00
   0  -1  -6   29.70    1.70
   0   1  -6   28.50    2.10
   0   1  -6   28.60    1.60
   0   1   6   28.90    2.30
   0   1   6   32.00    2.00
  -1  -1  -6  505.05   11.20
   1  -1   6  518.05   12.10
   1  -1   6  532.05   11.50
  -1   1  -6  505.25   11.10
   1   1   6  517.25   11.70
   1   1   6  495.65   12.10
   1   1   6  529.65   11.10
  -2  -1  -6 1122.49   19.70
   2  -1   6 1071.89   21.60
   2  -1   6 1063.19   22.60
  -2  -1  -6 1097.99   22.00
   2   1   6 1063.49   22.80
  -2   1  -6 1094.39   21.90
   2   1   6 1101.19   21.50
   2   1   6 1072.89   22.00
   3  -1   6   33.40    3.10
  -3  -1  -6   27.30    2.50
   3  -1   6   31.40    2.00
   3   1   6   34.60    2.20
  -3   1  -6   31.30    2.30
   3   1   6   32.40    2.20
   3   1   6   31.70    3.10
   4  -1   6  231.78    6.30
   4  -1   6  239.38    5.10
  -4  -1  -6  247.28    7.60
   4  -1   6  233.18    7.80
   4   1   6  243.78    6.90
   4   1   6  235.68    6.90
  -4   1  -6  232.08    7.40
   4   1   6  240.38    8.20
  -5  -1  -6    2.20    1.30
   5  -1   6    3.50    1.60
  -5  -1  -6    4.40    1.80
   5  -1   6    5.90    1.20
   5  -1   6    4.00    0.90
  -5   1  -6    3.80    1.50
   5   1   6    7.60    2.10
   5   1   6    5.60    1.50
  -5   1  -6    7.50    0.60
   5   1   6    3.50    1.20
  -6  -1  -6   44.70    4.40
   6  -1   6   39.50    4.00
  -6  -1  -6   46.80    4.10
   6   1   6   45.10    4.50
  -6   1  -6   48.50    3.70
   6   1   6   48.90    3.30
   6   1   6   44.80    2.90
   7  -1   6   -1.30    1.50
  -7  -1  -6    2.70    1.70
  -7  -1  -6   -0.50    1.60
   7   1   6   -1.70    0.90
   7   1   6   -1.90    1.40
   7   1   6    0.90    1.40
  -7   1  -6    0.50    1.50
  -8  -1  -6    7.50    2.60
   8  -1   6    6.80    2.50
  -8  -1  -6    5.10    2.20
   8   1   6    9.10    2.80
   8   1   6    5.20    1.90
  -8   1  -6    4.20    2.10
  -9  -1  -6   10.00    3.10
  -9  -1  -6   11.50    3.00
   9  -1   6    8.50    2.90
  -9   1  -6    6.60    2.60
   9   1   6    6.50    2.90
   9   1   6    8.20    2.50
 -10  -1  -6  165.08    8.50
  10  -1   6  193.48    9.60
 -10  -1  -6  181.98    9.80
 -10   1  -6  169.08    8.70
  10   1   6  159.58    9.40
 -11  -1  -6   57.19    6.20
  11  -1   6   59.99    6.70
 -11  -1  -6   57.39    7.00
 -11   1  -6   56.49    6.20
  11   1   6   48.90    6.60
 -12  -1  -6   25.60    5.60
 -12  -1  -6   21.10    4.60
  12  -1   6   12.50    4.20
 -12   1  -6   18.60    4.20
  12   1   6   15.70    4.70
  13  -2  -6    4.70    3.80
  13  -2  -6    0.90    3.10
 -13  -2   6    3.30    3.20
  13   2  -6   -4.40    3.10
  13   2  -6   -0.50    3.70
 -13   2   6    4.80    3.60
  12  -2  -6   23.10    5.20
 -12  -2   6   29.40    5.30
  12   2  -6   25.00    5.60
 -12   2   6   29.90    4.90
  12   2  -6   35.30    6.20
 -11  -2   6   65.59    6.90
  11  -2  -6   75.09    7.80
 -11   2   6   71.49    6.60
  11   2  -6   79.89    8.10
  11   2  -6   63.99    7.70
  10  -2  -6  190.28   10.40
 -10  -2   6  180.58    9.20
 -10   2   6  190.08    8.70
  10   2  -6  172.38    9.80
  10   2  -6  190.38   10.50
  -9  -2   6    3.90    2.30
   9  -2  -6    4.70    2.60
   9   2  -6    3.50    2.40
  -9   2   6    3.20    1.90
   9   2  -6    3.60    2.80
  -8  -2   6   75.49    3.60
  -8  -2   6   62.89    5.70
   8   2  -6   62.29    4.30
  -8   2   6   73.89    4.80
   8   2  -6   75.59    7.00
   8   2  -6   64.49    6.20
  -7  -2   6  154.98    5.60
  -7  -2   6  158.98    6.10
  -7  -2   6  155.68    7.10
  -7   2   6  157.28    6.40
   7   2  -6  155.08    7.60
   7   2  -6  151.78    6.50
   7   2  -6  161.18    8.20
  -6  -2   6   11.20    2.00
  -6  -2   6   10.40    1.80
  -6  -2   6   12.40    2.40
  -6  -2   6   11.70    1.40
  -6   2   6   16.40    2.40
   6   2  -6   12.60    2.20
   6   2  -6    7.80    2.20
   6   2  -6   11.40    2.80
  -5  -2   6    2.40    0.80
  -5  -2   6    2.00    1.50
  -5  -2   6    1.90    1.10
  -5  -2   6    0.10    1.20
   5   2  -6   -1.00    1.10
   5   2  -6    0.00    1.50
  -5   2   6    3.20    0.70
  -5   2   6    1.10    1.00
  -4  -2   6 1527.75   30.20
  -4  -2   6 1492.75   29.90
  -4  -2   6 1503.85   30.80
   4   2  -6 1458.45   32.40
  -4   2   6 1520.25   29.50
  -4   2   6 1506.85   30.30
  -4   2   6 1538.85   28.60
   4   2  -6 1449.95   31.20
  -3  -2   6  167.08    6.20
  -3  -2   6  182.68    6.00
  -3  -2   6  186.18    5.80
   3   2  -6  178.88    6.20
  -3   2   6  183.28    5.20
  -3   2   6  188.08    6.00
  -3   2   6  196.08    5.30
   3   2  -6  174.58    7.10
  -2  -2   6 1041.10   21.60
  -2  -2   6 1035.80   21.90
  -2  -2   6 1050.59   21.40
   2   2  -6 1033.70   23.00
  -2   2   6 1061.29   21.60
   2   2  -6 1018.90   21.40
  -2   2   6 1040.10   20.90
  -1  -2   6  275.47    7.70
  -1  -2   6  271.77    7.60
  -1  -2   6  298.77    8.10
  -1   2   6  289.87    7.60
  -1   2   6  295.37    7.90
   1   2  -6  293.27    8.80
   1   2  -6  294.97    7.20
   0  -2   6   88.69    3.60
   0  -2   6   96.89    3.90
   0  -2   6   96.99    4.00
   0   2   6   91.49    3.70
   0   2   6   85.79    3.70
   0   2   6   94.89    4.00
   0   2  -6   90.29    2.90
   1  -2   6   26.00    2.00
   1  -2   6   26.00    2.40
   1  -2   6   23.30    2.40
  -1  -2  -6   26.90    2.00
   1   2   6   24.30    2.40
   1   2   6   28.30    2.60
   1   2   6   29.30    2.60
  -1   2  -6   26.30    2.30
  -1   2  -6   25.00    0.90
   2  -2   6  463.55   11.20
   2  -2   6  440.46   11.40
  -2  -2  -6  440.66   11.00
   2  -2   6  436.66   10.40
   2   2   6  452.35   11.50
   2   2   6  459.55   11.20
  -2   2  -6  457.65   11.00
   2   2   6  451.75   11.10
   3  -2   6   16.10    2.10
  -3  -2  -6   20.10    2.40
   3  -2   6   21.40    2.00
   3   2   6   23.20    2.50
  -3   2  -6   21.20    1.90
   3   2   6   20.90    2.60
   3   2   6   21.80    2.50
  -3   2  -6   20.00    2.40
  -4  -2  -6  116.19    5.10
   4  -2   6  100.79    4.60
   4  -2   6  100.49    3.70
   4   2   6  105.59    4.70
   4   2   6   98.29    5.10
   4   2   6  106.89    4.60
  -4   2  -6   98.69    4.70
  -4   2  -6  103.89    3.20
  -5  -2  -6  202.88    7.50
  -5  -2  -6  208.98    7.70
   5  -2   6  219.18    7.60
   5  -2   6  211.68    5.90
   5   2   6  196.58    8.00
   5   2   6  220.98    7.60
   5   2   6  214.58    7.10
  -5   2  -6  206.38    7.50
   6  -2   6  139.69    6.40
  -6  -2  -6  148.89    6.60
  -6  -2  -6  151.98    6.90
  -6   2  -6  142.69    6.40
   6   2   6  150.48    7.30
   6   2   6  149.19    5.90
   6   2   6  155.28    6.50
  -7  -2  -6  173.48    7.60
   7  -2   6  170.78    7.50
  -7  -2  -6  156.38    7.60
   7   2   6  169.88    7.30
   7   2   6  183.68    6.90
   7   2   6  178.58    8.50
  -7   2  -6  177.08    7.70
  -8  -2  -6   89.59    6.30
  -8  -2  -6   81.39    5.50
   8  -2   6   88.89    5.70
   8   2   6   90.09    5.70
  -8   2  -6   96.19    5.90
   8   2   6   78.09    6.10
  -9  -2  -6  131.39    7.90
   9  -2   6  127.39    7.40
  -9  -2  -6  127.09    7.20
   9   2   6  137.49    7.30
   9   2   6  130.39    8.10
  -9   2  -6  136.29    7.50
 -10  -2  -6   67.09    7.10
  10  -2   6   67.29    6.70
 -10  -2  -6   73.09    6.70
 -10   2  -6   67.29    6.50
  10   2   6   59.09    6.90
  11  -2   6   68.89    7.30
 -11  -2  -6   57.79    7.00
 -11  -2  -6   64.99    6.70
 -11   2  -6   58.79    6.50
  11   2   6   58.59    7.30
 -12  -2  -6   37.90    6.30
 -12  -2  -6   50.49    6.30
  12  -2   6   44.70    6.10
 -12   2  -6   47.40    6.30
  12   2   6   47.10    7.00
  12  -3  -6   45.90    6.70
 -12  -3   6   45.70    6.50
  12   3  -6   37.80    6.30
  12   3  -6   36.80    6.50
  11  -3  -6   33.80    5.80
 -11  -3   6   31.60    5.10
  11   3  -6   38.30    6.20
  11   3  -6   47.20    6.90
 -11   3   6   37.70    5.10
 -10  -3   6   48.50    5.80
  10  -3  -6   40.50    5.90
  10   3  -6   44.80    6.20
 -10   3   6   36.10    4.40
  10   3  -6   45.90    6.50
  -9  -3   6   31.60    4.50
   9   3  -6   33.30    5.50
   9   3  -6   25.00    4.50
  -9   3   6   41.60    4.40
   9   3  -6   34.80    4.40
  -8  -3   6   23.70    2.90
  -8  -3   6   25.00    3.40
  -8  -3   6   22.40    3.60
  -8   3   6   25.40    3.30
   8   3  -6   27.10    3.80
   8   3  -6   22.30    4.30
   8   3  -6   19.70    3.80
  -7  -3   6  145.79    6.10
  -7  -3   6  150.58    6.60
  -7  -3   6  147.09    7.00
   7   3  -6  143.89    6.80
  -7   3   6  153.58    6.10
   7   3  -6  136.99    7.50
   7   3  -6  121.29    7.60
  -6  -3   6  249.97    9.00
  -6  -3   6  239.98    8.40
  -6  -3   6  232.18    8.00
  -6  -3   6  240.38    6.80
   6   3  -6  245.48   10.30
   6   3  -6  231.18    8.60
   6   3  -6  227.58    9.30
  -6   3   6  230.18    7.40
  -5  -3   6  287.77    9.10
  -5  -3   6  301.77    9.20
  -5  -3   6  308.57    9.60
  -5   3   6  297.17    8.00
   5   3  -6  299.87    9.70
   5   3  -6  285.07   10.90
   5   3  -6  287.47   10.00
  -5   3   6  292.07    6.50
  -4  -3   6  170.38    6.60
  -4  -3   6  178.28    6.50
  -4  -3   6  177.18    6.70
   4   3  -6  181.78    7.00
   4   3  -6  182.78    8.10
  -4   3   6  172.38    5.80
  -4   3   6  170.48    5.00
  -4   3   6  185.58    5.30
   4   3  -6  189.28    7.20
   3  -3  -6  588.54   11.80
  -3  -3   6  568.14   14.20
  -3  -3   6  580.44   14.20
   3   3  -6  602.64   14.60
  -3   3   6  592.64   13.30
   3   3  -6  548.75   14.50
  -3   3   6  590.34   12.10
   3   3  -6  575.24   15.90
  -3   3   6  583.84   12.90
  -2  -3   6   38.20    2.90
   2  -3  -6   44.50    2.20
  -2  -3   6   43.40    3.10
  -2  -3   6   40.20    2.90
  -2   3   6   45.50    2.70
   2   3  -6   39.90    3.00
   2   3  -6   46.80    2.90
  -2   3   6   43.70    1.90
  -2   3   6   44.20    2.60
   1  -3  -6    4.70    1.10
  -1  -3   6    5.10    1.40
  -1  -3   6    2.40    1.20
  -1  -3   6    2.90    1.40
   1   3  -6    6.60    1.40
   1   3  -6    5.00    1.50
  -1   3   6    3.90    1.40
  -1   3   6    3.10    1.20
  -1   3   6    3.40    1.30
   0  -3   6  163.88    5.60
   0  -3   6  154.68    5.40
   0  -3   6  159.68    5.90
   0  -3  -6  152.48    5.10
   0   3  -6  165.88    4.80
   0   3   6  166.38    5.70
   0   3   6  162.18    5.90
   0   3   6  152.88    5.30
   0   3  -6  153.58    5.70
   1  -3   6  617.14   13.80
  -1  -3  -6  599.24   14.00
   1  -3   6  621.34   14.00
   1  -3   6  609.14   14.70
  -1   3  -6  615.14   14.20
   1   3   6  582.04   14.30
  -1   3  -6  612.44   12.30
   1   3   6  594.44   14.00
   1   3   6  600.34   14.60
   2  -3   6  418.66   11.50
   2  -3   6  424.06   10.60
   2  -3   6  418.86   10.40
   2   3   6  430.86   11.30
  -2   3  -6  427.26   10.50
   2   3   6  431.16   11.20
  -2   3  -6  417.66   11.10
   2   3   6  416.26   11.40
   3  -3   6   71.49    3.30
   3  -3   6   65.09    4.00
   3  -3   6   64.29    3.50
  -3  -3  -6   66.29    4.00
  -3   3  -6   63.29    3.90
   3   3   6   72.89    4.00
  -3   3  -6   69.99    3.10
   3   3   6   60.49    3.90
   3   3   6   67.39    4.10
   4  -3   6  145.99    5.60
  -4  -3  -6  144.29    6.10
   4  -3   6  145.59    4.90
   4  -3   6  133.19    6.10
  -4   3  -6  143.19    6.10
   4   3   6  149.19    6.10
   4   3   6  152.38    6.40
   4   3   6  141.39    6.30
  -4   3  -6  146.99    4.00
  -5  -3  -6   19.60    2.80
   5  -3   6   20.20    2.60
  -5  -3  -6   17.30    2.70
   5  -3   6   19.20    3.00
   5   3   6   19.90    2.70
   5   3   6   18.30    3.10
   5   3   6   19.60    3.10
  -5   3  -6   15.50    2.70
  -6  -3  -6   47.80    4.60
   6  -3   6   62.89    4.10
  -6  -3  -6   68.29    4.60
   6   3   6   61.39    4.20
   6   3   6   72.49    5.20
  -6   3  -6   66.19    4.70
   6   3   6   54.49    4.90
   7  -3   6   59.09    4.20
  -7  -3  -6   63.59    5.60
  -7  -3  -6   53.29    5.10
   7   3   6   59.59    5.90
   7   3   6   53.69    5.30
   7   3   6   52.39    4.70
  -7   3  -6   52.69    5.10
  -8  -3  -6   82.59    5.90
  -8  -3  -6   96.49    6.10
   8  -3   6   90.79    5.70
   8   3   6   99.79    6.50
  -8   3  -6  105.59    6.50
   8   3   6   83.69    6.40
   8   3   6   98.89    5.60
  -9  -3  -6   24.70    4.00
  -9  -3  -6   29.70    4.60
   9  -3   6   22.30    3.80
   9   3   6   19.80    4.10
  -9   3  -6   22.80    4.10
   9   3   6   24.00    4.10
 -10  -3  -6   89.49    8.00
  10  -3   6   70.29    6.60
 -10  -3  -6   82.29    7.40
  10   3   6   88.69    8.50
 -10   3  -6   81.89    7.60
  10   3   6   85.19    7.60
  11  -3   6   13.20    3.70
 -11  -3  -6   13.80    3.70
 -11  -3  -6   13.40    4.20
  11   3   6   13.20    4.20
 -11   3  -6   15.90    4.50
  12  -3   6   87.89    8.50
 -12  -3  -6   87.89    8.00
 -12  -3  -6  101.79    9.60
 -12   3  -6   93.79    8.60
  12  -4  -6   47.60    7.20
 -12  -4   6   66.09    7.60
  12   4  -6   49.99    7.70
 -11  -4   6    6.70    3.30
  11  -4  -6    7.10    3.70
  11   4  -6    4.90    3.60
  11   4  -6    0.60    3.50
 -10  -4   6   12.30    3.50
  10   4  -6   11.90    4.10
  10   4  -6    6.20    3.80
  -9  -4   6   45.10    4.90
  -9  -4   6   44.20    5.40
   9   4  -6   41.10    6.00
   9   4  -6   53.69    5.80
   9   4  -6   42.60    6.50
  -8  -4   6   12.90    2.90
  -8  -4   6   22.00    3.10
  -8  -4   6   16.90    3.50
   8   4  -6   15.00    4.00
   8   4  -6   16.70    3.90
   8   4  -6   14.70    3.20
  -7  -4   6   64.99    4.60
  -7  -4   6   71.89    5.20
  -7  -4   6   78.59    5.30
   7   4  -6   65.89    5.00
   7   4  -6   68.99    6.70
   7   4  -6   77.69    7.50
  -6  -4   6  170.08    6.20
  -6  -4   6  178.08    7.60
  -6  -4   6  175.98    7.60
  -6  -4   6  161.28    7.10
   6   4  -6  166.88    9.00
   6   4  -6  172.48    8.30
   6   4  -6  166.88    7.70
  -5  -4   6   -0.80    1.40
  -5  -4   6    0.50    1.40
  -5  -4   6   -0.60    1.60
   5   4  -6    2.20    2.00
   5   4  -6   -0.30    1.40
  -5   4   6    0.90    0.70
  -4  -4   6  702.43   17.90
  -4  -4   6  749.92   18.50
  -4  -4   6  750.42   17.90
   4   4  -6  742.23   18.70
   4   4  -6  752.12   18.80
  -4   4   6  723.23   15.40
  -3  -4   6  245.78    8.90
  -3  -4   6  273.27    8.80
   3  -4  -6  264.97    7.00
  -3  -4   6  253.57    8.20
  -3   4   6  251.17    7.20
  -3   4   6  255.67    7.00
   3   4  -6  255.97    8.80
   3   4  -6  271.47    9.20
   2  -4  -6   57.19    3.10
  -2  -4   6   56.09    4.00
  -2  -4   6   57.29    3.80
   2   4  -6   63.89    3.90
  -2   4   6   59.99    3.40
  -2   4   6   59.49    3.00
   2   4  -6   62.99    4.10
  -1  -4   6   29.50    2.80
  -1  -4   6   23.40    3.10
   1  -4  -6   20.70    2.30
  -1  -4   6   22.00    2.80
   1   4  -6   22.40    2.90
  -1   4   6   29.20    2.50
   1   4  -6   25.10    2.70
  -1   4   6   19.10    2.40
  -1   4   6   24.20    3.10
   0  -4   6   94.79    4.60
   0  -4   6   93.49    5.10
   0  -4   6  105.89    4.20
   0  -4  -6   98.99    4.50
   0   4   6  106.79    4.20
   0   4   6   92.99    4.60
   0   4   6  100.89    5.10
   0   4  -6  102.39    4.20
   0   4  -6  107.89    5.00
   1  -4   6  303.47    8.10
   1  -4   6  289.47    8.80
  -1  -4  -6  307.07    9.10
   1  -4   6  290.27    9.60
   1   4   6  306.17    9.30
   1   4   6  296.97    8.40
  -1   4  -6  298.17    7.60
  -1   4  -6  297.97    8.90
   1   4   6  299.87    9.70
   2  -4   6  509.45   11.90
  -2  -4  -6  490.35   13.30
   2  -4   6  496.25   12.50
   2  -4   6  517.05   14.00
   2   4   6  494.45   12.70
   2   4   6  503.95   13.40
  -2   4  -6  514.05   10.80
  -2   4  -6  487.05   12.30
   2   4   6  498.55   13.90
  -3  -4  -6  243.98    8.60
   3  -4   6  251.77    7.30
   3  -4   6  244.08    7.50
  -3  -4  -6  248.98    8.80
   3  -4   6  260.97    9.20
  -3   4  -6  251.97    7.10
   3   4   6  252.17    8.40
   3   4   6  233.58    8.80
   3   4   6  245.88    8.60
   4  -4   6  304.77   10.50
  -4  -4  -6  317.87   10.40
   4  -4   6  306.87    8.70
   4  -4   6  298.07    8.70
  -4   4  -6  319.97    7.20
   4   4   6  311.17   10.20
   4   4   6  326.37   10.30
   4   4   6  295.67   10.50
  -4   4  -6  302.57   10.20
   5  -4   6  122.99    5.30
  -5  -4  -6  128.89    5.80
   5  -4   6  130.79    6.60
  -5  -4  -6  119.59    6.30
   5   4   6  119.39    6.10
   5   4   6  124.69    6.50
  -5   4  -6  128.79    6.60
   5   4   6  113.89    6.50
   6  -4   6  245.18    8.20
   6  -4   6  231.98    9.50
  -6  -4  -6  236.98    9.50
  -6  -4  -6  247.98    9.00
  -6   4  -6  229.58    9.50
   6   4   6  255.17    9.40
   6   4   6  250.87   10.00
   6   4   6  235.58    9.80
  -7  -4  -6  180.78    8.30
   7  -4   6  160.38    8.20
  -7  -4  -6  172.48    7.90
   7   4   6  160.48    8.40
   7   4   6  160.78    7.60
  -7   4  -6  166.98    8.30
   7   4   6  170.38    8.50
  -8  -4  -6  149.59    8.00
  -8  -4  -6  141.49    7.70
   8  -4   6  147.39    8.00
   8   4   6  154.78    7.70
   8   4   6  157.78    8.90
   8   4   6  147.09    8.50
  -8   4  -6  141.49    8.10
  -9  -4  -6   57.49    6.10
   9  -4   6   68.69    6.80
  -9  -4  -6   48.70    5.80
   9   4   6   62.09    6.90
  -9   4  -6   70.19    7.10
   9   4   6   55.09    6.30
 -10  -4  -6   19.00    4.10
  10  -4   6   11.40    3.60
 -10  -4  -6    7.30    3.60
 -10   4  -6   10.60    3.70
  10   4   6   14.80    4.20
  10   4   6   14.20    4.10
 -11  -4  -6    7.20    3.10
 -11  -4  -6    4.10    3.40
  11  -4   6   16.20    3.90
 -11   4  -6   11.00    4.10
  11   4   6   10.60    4.10
  11   4   6   12.20    4.40
 -11  -5   6   54.09    6.70
  11   5  -6   59.89    8.30
 -10  -5   6   70.59    7.10
  10   5  -6   67.99    8.40
  10   5  -6   72.09    8.00
  -9  -5   6   39.60    5.20
  -9  -5   6   44.50    5.40
   9   5  -6   52.19    6.00
   9   5  -6   47.90    6.40
  -8  -5   6  100.89    6.90
  -8  -5   6  111.49    6.30
  -8  -5   6   95.09    6.50
   8   5  -6   91.29    8.40
   8   5  -6   98.49    6.80
  -7  -5   6   42.10    5.10
  -7  -5   6   41.30    4.60
  -7  -5   6   32.70    4.20
   7   5  -6   44.40    5.40
   7   5  -6   38.70    5.50
  -6  -5   6  179.88    8.50
  -6  -5   6  170.08    7.80
  -6  -5   6  178.48    8.10
   6   5  -6  175.68    8.90
   6   5  -6  166.68    8.30
  -5  -5   6   69.09    4.90
  -5  -5   6   75.79    5.30
  -5  -5   6   81.69    5.70
   5   5  -6   76.29    5.50
   5   5  -6   86.79    6.20
  -4  -5   6  108.49    5.50
  -4  -5   6  110.89    6.00
  -4  -5   6  111.89    6.50
   4   5  -6  104.69    6.20
  -4   5   6  110.09    4.20
   4   5  -6  103.49    6.20
   3  -5  -6  117.79    4.90
  -3  -5   6  117.49    6.50
  -3  -5   6  113.99    6.00
  -3  -5   6  111.99    5.40
   3   5  -6  123.89    6.40
  -3   5   6  118.69    4.80
   3   5  -6  112.59    6.10
   2  -5  -6  333.17    9.50
  -2  -5   6  326.17   10.70
  -2  -5   6  325.77   11.20
  -2   5   6  330.67    9.60
   2   5  -6  326.07   11.00
  -2   5   6  334.37   11.00
   2   5  -6  338.07   10.60
   1  -5  -6  342.57    9.70
  -1  -5   6  319.97   10.30
  -1  -5   6  293.67   10.60
   1   5  -6  320.97   10.60
   1   5  -6  314.77    9.80
  -1   5   6  335.57    9.90
  -1   5   6  309.87   10.60
   0  -5   6  158.78    6.70
   0  -5   6  175.58    7.70
   0  -5   6  167.38    5.40
   0  -5  -6  161.48    6.50
   0   5   6  159.08    5.70
   0   5  -6  165.58    6.20
   0   5  -6  154.38    6.80
   0   5   6  162.88    6.60
   0   5   6  157.18    7.10
   1  -5   6   29.20    3.90
  -1  -5  -6   26.60    3.40
   1  -5   6   24.50    3.10
  -1   5  -6   25.00    2.60
   1   5   6   22.10    3.10
   1   5   6   25.80    3.60
   1   5   6   28.70    2.80
  -1   5  -6   24.70    3.00
   2  -5   6  317.67    9.90
   2  -5   6  321.17   11.10
  -2  -5  -6  307.77   10.40
   2   5   6  320.77    9.40
   2   5   6  333.07   11.40
   2   5   6  323.87   10.60
  -2   5  -6  327.87    9.60
   3  -5   6   98.19    4.90
   3  -5   6  107.59    6.10
  -3  -5  -6   98.89    5.80
  -3   5  -6  113.19    4.60
   3   5   6  105.89    6.30
   3   5   6  108.59    6.00
   3   5   6  107.79    5.30
   4  -5   6  150.08    7.40
  -4  -5  -6  148.39    7.30
  -4  -5  -6  137.89    7.20
   4  -5   6  150.48    7.50
   4   5   6  157.58    7.40
   4   5   6  150.98    6.80
   4   5   6  158.18    7.90
   5  -5   6   71.09    5.40
  -5  -5  -6   69.09    5.20
   5   5   6   67.29    5.10
   5   5   6   77.09    5.80
   5   5   6   79.79    5.40
  -6  -5  -6    5.30    2.50
   6  -5   6    5.90    2.60
   6   5   6   12.50    2.90
   6   5   6    5.00    2.50
   6   5   6    4.80    2.80
   7  -5   6   30.20    4.60
  -7  -5  -6   35.10    4.50
  -7  -5  -6   39.80    4.90
   7   5   6   40.30    5.10
   7   5   6   38.50    5.50
   7   5   6   36.90    4.80
  -8  -5  -6   23.90    4.10
   8  -5   6   33.10    4.80
  -8  -5  -6   30.70    4.70
   8   5   6   28.20    4.40
   8   5   6   22.30    4.40
   8   5   6   38.80    5.80
  -9  -5  -6   14.20    3.90
  -9  -5  -6   12.20    3.70
   9  -5   6    4.20    2.90
   9   5   6   10.90    3.70
   9   5   6    5.30    3.50
   9   5   6   16.20    3.90
 -10  -5  -6   46.80    8.90
 -10  -5  -6   49.70    6.30
  10  -5   6   50.99    6.20
  10   5   6   38.80    6.00
  10   5   6   66.99    7.80
 -10  -6   6   56.69    6.70
  10   6  -6   64.39    8.50
  10   6  -6   63.49    7.50
  -9  -6   6   10.80    3.40
  -9  -6   6   15.10    3.90
   9   6  -6   13.00    3.80
   9   6  -6   13.00    4.60
  -8  -6   6   17.50    4.10
  -8  -6   6   29.00    4.50
  -8  -6   6   29.90    4.60
   8   6  -6   24.90    4.90
   8   6  -6   30.10    5.20
  -7  -6   6   95.89    6.40
  -7  -6   6  105.99    7.30
  -7  -6   6   88.79    6.30
   7   6  -6   89.29    8.30
   7   6  -6   90.69    6.90
  -6  -6   6   59.99    5.50
  -6  -6   6   59.79    6.60
  -6  -6   6   61.69    6.10
   6   6  -6   52.39    6.20
   6   6  -6   60.89    6.50
  -5  -6   6    2.90    2.50
  -5  -6   6    6.30    2.20
  -5  -6   6    5.90    2.90
   5   6  -6    2.40    2.20
   5   6  -6    4.30    2.90
  -4  -6   6   32.20    4.80
  -4  -6   6   23.80    3.90
  -4  -6   6   33.90    3.70
   4   6  -6   35.20    4.70
   4   6  -6   32.60    4.70
  -4   6   6   32.40    2.80
  -3  -6   6   78.59    4.80
  -3  -6   6   76.89    5.50
  -3  -6   6   76.19    6.00
   3   6  -6   90.39    6.00
  -3   6   6   86.29    4.40
   3   6  -6   75.69    5.70
  -2  -6   6  254.57   10.60
  -2  -6   6  260.47    8.60
  -2  -6   6  243.58    9.70
   2   6  -6  241.48    9.40
   2   6  -6  231.38    9.70
  -2   6   6  263.77   10.20
  -2   6   6  261.87    8.60
  -1  -6   6  144.39    7.70
   1  -6  -6  143.29    6.50
  -1  -6   6  154.88    7.40
  -1   6   6  145.69    6.60
   1   6  -6  143.49    7.20
   1   6  -6  149.29    6.80
  -1   6   6  151.98    7.50
   0  -6   6   71.29    5.60
   0  -6   6   69.29    4.90
   0  -6  -6   72.29    4.90
   0   6   6   77.99    4.90
   0   6   6   71.29    5.30
   0   6  -6   71.69    4.50
   0   6  -6   77.39    5.20
  -1  -6  -6  128.49    6.70
   1  -6   6  127.49    6.50
   1  -6   6  125.49    7.30
   1   6   6  121.39    7.10
  -1   6  -6  140.69    6.50
   1   6   6  147.39    7.00
   2  -6   6   22.70    3.90
  -2  -6  -6   16.10    3.30
   2  -6   6   16.70    2.90
   2   6   6   21.60    3.80
   2   6   6   21.80    3.60
  -2   6  -6   21.30    2.90
   3  -6   6   23.30    4.00
  -3  -6  -6   22.10    3.60
   3  -6   6   24.70    3.50
  -3   6  -6   21.30    2.60
   3   6   6   23.90    3.80
   3   6   6   16.40    3.60
   4  -6   6  110.59    7.00
  -4  -6  -6   98.59    6.50
  -4  -6  -6   96.99    6.40
   4   6   6   96.89    6.90
   4   6   6  101.09    6.40
  -5  -6  -6  101.59    6.80
   5  -6   6  108.49    7.10
   5   6   6  103.89    6.30
   5   6   6  122.99    7.20
   5   6   6  109.39    7.40
  -6  -6  -6  167.28    8.80
   6  -6   6  168.58    9.00
   6   6   6  165.38    9.40
   6   6   6  173.98    8.50
   6   6   6  164.38    8.70
  -7  -6  -6  196.48    9.90
   7  -6   6  179.38    9.70
   7   6   6  179.58   10.30
   7   6   6  168.68    9.00
   7   6   6  165.98    9.00
   8  -6   6   66.99    7.20
  -8  -6  -6   70.49    7.20
   8   6   6   71.19    7.30
   8   6   6   71.09    7.20
   8   6   6   69.59    7.60
  -9  -6  -6   98.29    8.80
   9  -6   6   88.79    8.20
   9   6   6  100.89    8.60
   9   6   6   82.19    8.80
  -9  -7   6   22.70    5.00
   9   7  -6   16.60    5.40
   9   7  -6   27.00    5.40
  -8  -7   6   63.19    6.50
  -8  -7   6   62.79    7.20
   8   7  -6   60.29    7.20
   8   7  -6   46.30    6.80
  -7  -7   6   65.89    7.10
  -7  -7   6   75.19    7.10
   7   7  -6   80.09    8.10
   7   7  -6   70.39    8.00
  -6  -7   6   18.00    3.90
  -6  -7   6   17.80    4.60
   6   7  -6   15.80    4.20
   6   7  -6   25.20    4.80
  -5  -7   6   61.19    7.00
  -5  -7   6   64.49    6.50
   5   7  -6   63.69    6.80
   5   7  -6   78.59    7.60
  -4  -7   6  150.78    8.40
  -4  -7   6  149.59    8.90
   4   7  -6  143.39    8.50
   4   7  -6  147.29    8.70
  -3  -7   6  118.49    8.00
  -3  -7   6  118.79    7.40
  -3   7   6  117.19    5.50
   3   7  -6  116.39    7.40
   3   7  -6  122.59    7.50
  -2  -7   6   36.90    5.50
  -2  -7   6   40.50    5.10
   2  -7  -6   37.50    6.40
   2   7  -6   32.90    4.60
   2   7  -6   23.60    3.90
  -2   7   6   28.80    3.50
  -1  -7   6  133.49    8.30
  -1  -7   6  114.59    7.10
   1  -7  -6  114.99    6.50
   1   7  -6  114.59    6.90
  -1   7   6  131.89    7.60
   1   7  -6  128.29    6.90
   0  -7   6  123.19    7.90
   0  -7  -6  122.89    6.90
   0  -7   6  122.89    7.10
   0   7   6  122.09    7.40
   0   7   6  107.89    6.40
   0   7  -6  108.39    6.60
  -1  -7  -6   47.00    5.30
   1  -7   6   44.30    5.60
   1  -7   6   47.20    5.20
   1   7   6   44.10    5.40
  -1   7  -6   48.20    4.90
   1   7   6   49.50    5.20
  -2  -7  -6    2.00    2.30
   2  -7   6    5.80    3.40
   2  -7   6    3.10    2.10
   2   7   6    0.00    1.90
  -2   7  -6    4.50    1.90
   2   7   6    9.20    3.30
   3  -7   6   20.30    4.30
   3  -7   6   34.50    4.90
  -3  -7  -6   36.10    5.10
   3   7   6   27.70    4.40
   3   7   6   28.50    4.90
  -4  -7  -6  153.68    8.80
   4  -7   6  132.49    8.50
   4   7   6  151.88    8.40
   4   7   6  150.38    9.10
  -5  -7  -6   22.80    4.50
  -5  -7  -6   15.80    3.90
   5  -7   6   18.70    4.30
   5   7   6   20.70    4.70
   5   7   6   16.50    3.80
   6  -7   6   32.00    5.30
  -6  -7  -6   35.70    5.50
   6   7   6   41.90    5.70
   6   7   6   37.40    6.00
   7  -7   6    0.30    2.80
  -7  -7  -6   -3.40    2.70
   7   7   6   -1.60    2.90
   7   7   6   -3.10    2.20
  -8  -7  -6   36.20    5.80
   8  -7   6   33.50    5.80
   8   7   6   36.50    6.20
   8   7   6   37.80    5.80
  -7  -8   6   12.90    4.40
  -7  -8   6   13.50    4.10
   7   8  -6    5.50    4.20
   7   8  -6   13.60    4.30
  -6  -8   6   37.70    5.80
  -6  -8   6   35.70    6.00
   6   8  -6   24.40    5.40
   6   8  -6   28.70    5.40
  -5  -8   6   32.60    5.20
  -5  -8   6   27.00    5.20
   5   8  -6   27.30    5.30
   5   8  -6   27.20    5.30
  -4  -8   6   77.79    7.60
  -4  -8   6   82.19    8.30
   4   8  -6   79.09    7.80
   4   8  -6   78.09    7.60
  -3  -8   6    1.30    2.80
  -3  -8   6    2.50    3.10
   3   8  -6   -0.50    2.80
   3   8  -6   -0.40    2.30
  -2  -8   6   35.60    5.20
  -2  -8   6   38.10    6.20
  -2   8   6   40.00    4.20
   2   8  -6   42.70    5.50
   2   8  -6   37.90    5.10
  -1  -8   6    7.30    3.10
  -1  -8   6    9.30    4.00
  -1   8   6    6.90    3.10
   1   8  -6    1.90    2.60
  -1   8   6   12.20    3.10
   0  -8  -6   29.90    4.50
   0  -8   6   25.90    5.20
   0  -8   6   41.60    5.70
   0   8   6   32.10    5.10
   0   8   6   29.90    4.30
   0   8  -6   30.00    4.50
   1  -8   6   11.50    3.40
   1  -8   6   16.30    4.50
  -1  -8  -6   18.40    3.80
   1   8   6   18.20    3.80
  -1   8  -6   19.00    3.60
   1   8   6   22.80    4.60
  -2  -8  -6   48.00    5.70
   2  -8   6   44.50    6.30
   2  -8   6   39.00    5.40
   2   8   6   35.20    5.40
   2   8   6   42.10    5.40
   3  -8   6   21.30    4.70
  -3  -8  -6   19.50    4.40
   3   8   6   13.80    4.20
   3   8   6   21.00    4.20
  -4  -8  -6   58.29    6.80
   4  -8   6   61.79    7.30
   4   8   6   54.19    6.40
   4   8   6   52.49    6.80
  -5  -8  -6  160.48    9.70
   5  -8   6  141.99    9.60
  -5  -8  -6  154.98    9.50
   5   8   6  144.09    9.00
   5   8   6  155.68   10.10
  -6  -8  -6   42.50    6.30
   6  -8   6   42.70    6.30
   6   8   6   50.79    7.40
   6   8   6   46.30    6.20
  -4  -9   6   18.10    4.80
  -4  -9   6   12.00    4.70
   4   9  -6   26.80    5.40
  -3  -9   6   50.19    7.30
  -3  -9   6   50.09    6.70
   3   9  -6   41.40    6.10
  -2  -9   6    9.40    3.60
  -2  -9   6    9.00    4.40
   2   9  -6    2.40    3.10
  -1  -9   6   32.80    5.80
  -1  -9   6   30.50    6.10
   1   9  -6   26.60    4.80
  -1   9   6   31.60    4.40
   0  -9   6    0.50    3.30
   0  -9   6   -0.50    3.00
   0   9  -6    2.60    2.80
   0   9   6    2.70    2.60
   0   9   6    4.10    3.10
  -1  -9  -6   50.49    6.20
   1  -9   6   44.80    7.20
   1  -9   6   54.29    6.80
   1   9   6   47.40    6.80
   1   9   6   55.09    6.20
   2  -9   6   12.10    4.70
  -2  -9  -6   26.20    4.90
   2   9   6   14.40    3.90
   2   9   6   16.90    4.50
  -3  -9  -6   30.30    5.40
   3  -9   6   12.90    4.80
   3   9   6   25.30    5.20
   3   9   6   28.60    4.90
 -13   0   7   39.70    6.30
  13   0  -7   42.00    7.00
  13   0  -7   51.79    7.30
  12   0  -7    0.50    3.50
  12   0  -7    0.40    2.70
 -12   0   7    5.90    3.20
  11   0  -7   45.00    6.60
  11   0  -7   44.90    6.20
 -11   0   7   42.20    5.50
  10   0  -7  165.88    9.70
  10   0  -7  157.38    9.20
 -10   0   7  159.68    8.60
  -9   0   7   72.49    5.40
   9   0  -7   63.39    6.70
  -8   0   7   21.80    3.40
   8   0  -7   22.10    4.00
  -7   0   7   22.20    1.60
  -7   0   7   17.40    2.80
   7   0  -7   15.80    3.20
   6   0  -7  339.37   11.70
  -6   0   7  334.17   10.20
  -6   0   7  340.47    8.30
  -5   0   7   80.99    3.40
   5   0  -7   76.49    4.80
  -5   0   7   85.09    4.30
  -4   0   7   80.19    4.30
  -4   0   7   79.49    3.40
  -4   0   7   78.29    3.90
   4   0  -7   89.99    4.80
  -3   0   7    0.60    0.40
  -3   0   7   -0.40    0.70
  -3   0   7    0.50    1.20
   3   0  -7    0.50    1.10
  -2   0   7  354.76    8.70
  -2   0   7  341.67    7.30
  -2   0   7  344.87    9.50
   2   0  -7  349.37    9.60
  -1   0   7  226.48    6.40
   1   0  -7  230.78    6.80
   1   0  -7  227.38    5.00
  -1   0   7  233.28    7.10
  -1   0   7  229.18    5.60
   0   0  -7   47.80    2.00
   0   0  -7   46.50    2.40
   0   0   7   42.50    2.90
   0   0   7   45.70    2.50
  -1   0  -7  141.99    4.00
   1   0   7  124.49    5.10
  -1   0  -7  131.09    4.10
   1   0   7  138.09    4.60
   2   0   7   40.90    3.00
  -2   0  -7   37.20    2.30
   2   0   7   35.10    2.30
   3   0   7  193.28    4.60
   3   0   7  185.58    5.80
   3   0   7  176.88    6.70
  -3   0  -7  190.88    6.10
   4   0   7  906.31   19.00
   4   0   7  921.21   17.80
  -4   0  -7  869.41   19.70
   4   0   7  900.21   20.90
   5   0   7   55.69    3.10
  -5   0  -7   55.59    3.60
   5   0   7   59.39    2.80
   5   0   7   60.19    4.30
   6   0   7   38.20    2.80
   6   0   7   42.70    2.80
  -6   0  -7   45.90    4.10
   6   0   7   48.50    4.80
   7   0   7   51.99    5.20
  -7   0  -7   56.79    4.30
  -8   0  -7    3.40    2.10
   8   0   7    2.10    2.20
   9   0   7  218.78   10.30
  -9   0  -7  222.38    9.60
  10   0   7   -0.60    2.10
 -10   0  -7    1.20    2.40
 -11   0  -7  436.36   15.40
  11   0   7  420.46   16.50
 -12   0  -7  215.38   10.80
  12   0   7  199.98   11.50
 -13  -1   7   22.20    5.00
  13  -1  -7   19.80    5.00
  13  -1  -7   28.80    6.10
 -13   1   7   26.70    5.20
  13   1  -7   25.10    5.80
  13   1  -7   23.70    5.90
  12  -1  -7   39.90    6.60
  12  -1  -7   34.80    5.90
 -12  -1   7   41.00    6.10
 -12   1   7   30.00    5.10
  12   1  -7   26.40    5.60
  12   1  -7   22.60    5.60
  11  -1  -7   60.39    7.50
 -11  -1   7   47.00    6.10
  11   1  -7   46.00    6.50
 -11   1   7   63.29    6.60
  11   1  -7   53.99    7.10
 -10  -1   7   51.99    5.90
  10  -1  -7   48.70    6.40
  10   1  -7   49.20    6.30
 -10   1   7   52.59    5.50
  10   1  -7   55.19    6.90
   9  -1  -7   72.89    7.10
  -9  -1   7   71.89    6.40
   9   1  -7   87.29    6.50
   9   1  -7   79.19    7.60
  -9   1   7   71.79    5.20
   8  -1  -7  212.08    9.80
  -8  -1   7  191.88    8.40
  -8   1   7  200.78    8.10
   8   1  -7  185.18    9.00
   8   1  -7  182.38    9.30
   7  -1  -7   56.59    5.60
  -7  -1   7   59.59    3.10
  -7  -1   7   54.49    4.80
  -7   1   7   53.39    4.00
   7   1  -7   59.89    5.80
   7   1  -7   51.09    5.10
  -6  -1   7  545.55   12.60
  -6  -1   7  515.15   14.20
   6  -1  -7  522.65   15.50
  -6   1   7  540.55   11.30
  -6   1   7  536.85   13.90
   6   1  -7  551.34   16.10
  -5  -1   7    4.10    1.60
  -5  -1   7    6.30    1.40
  -5  -1   7    7.00    1.20
   5  -1  -7    6.60    2.00
  -5   1   7    8.10    1.80
  -5   1   7    6.30    1.10
   5   1  -7    6.10    2.00
  -4  -1   7  158.58    6.30
  -4  -1   7  169.58    4.90
  -4  -1   7  168.18    6.10
  -4  -1   7  163.68    5.50
   4   1  -7  161.98    6.90
  -4   1   7  160.58    5.70
  -4   1   7  166.08    6.20
  -4   1   7  163.68    5.00
  -3  -1   7  108.49    3.60
  -3  -1   7  103.39    4.70
  -3  -1   7  105.99    4.10
   3  -1  -7  104.69    2.40
  -3   1   7   97.99    3.80
  -3   1   7  107.59    4.70
   3   1  -7  103.89    5.10
  -2  -1   7  709.93   15.80
  -2  -1   7  724.73   15.10
  -2  -1   7  721.83   16.70
   2  -1  -7  741.63   13.90
  -2   1   7  729.53   15.60
  -2   1   7  744.43   13.30
   2   1  -7  727.83   17.00
  -2   1   7  734.23   16.50
   1  -1  -7    6.20    0.90
  -1  -1   7    6.70    1.10
  -1  -1   7    4.30    1.40
  -1  -1   7    5.20    1.20
  -1   1   7    5.90    1.50
  -1   1   7    4.50    1.10
   1   1  -7    5.90    0.80
   1   1  -7    6.20    1.50
   0  -1   7 1934.01   36.60
   0  -1   7 1886.01   36.30
   0  -1  -7 1943.61   35.60
   0  -1  -7 1912.71   36.10
   0  -1   7 1875.61   37.30
   0   1   7 1848.42   36.50
   0   1   7 1894.01   37.30
   0   1  -7 1894.31   36.90
   0   1  -7 1913.21   35.50
  -1  -1  -7  412.76    9.60
   1  -1   7  399.36   10.60
   1  -1   7  401.26    9.80
  -1  -1  -7  415.96    8.90
   1   1   7  412.06   10.10
   1   1   7  405.86    9.30
  -1   1  -7  405.96    9.50
   1   1   7  412.06   10.80
  -1   1  -7  422.46    7.60
   2  -1   7  498.85   12.60
  -2  -1  -7  507.45    9.60
  -2  -1  -7  510.65   11.90
   2  -1   7  508.95   11.70
  -2   1  -7  509.85   11.80
   2   1   7  503.35   12.00
   2   1   7  531.45   11.30
   2   1   7  484.65   12.70
   3  -1   7   48.30    2.60
  -3  -1  -7   48.10    3.00
   3  -1   7   53.09    3.50
   3   1   7   54.69    2.70
   3   1   7   47.70    2.90
   3   1   7   51.39    3.50
  -3   1  -7   55.79    3.10
   4  -1   7  273.57    7.30
   4  -1   7  272.17    8.80
  -4  -1  -7  266.47    8.30
   4   1   7  260.97    7.80
  -4   1  -7  262.47    8.20
   4   1   7  267.17    9.10
   4   1   7  282.87    7.50
  -5  -1  -7  219.78    7.70
   5  -1   7  222.48    8.20
   5  -1   7  227.78    6.50
   5   1   7  218.48    7.10
   5   1   7  236.38    7.00
  -5   1  -7  207.58    7.50
   5   1   7  222.58    8.50
   6  -1   7  167.48    7.50
  -6  -1  -7  180.38    7.20
   6   1   7  179.38    8.00
   6   1   7  188.08    6.50
  -6   1  -7  175.98    7.20
   6   1   7  176.08    6.30
  -7  -1  -7  202.88    8.10
   7  -1   7  184.28    8.30
   7   1   7  173.68    7.30
   7   1   7  198.68    7.20
  -7   1  -7  196.88    8.00
   7   1   7  198.28    9.00
  -8  -1  -7   18.50    3.70
  -8  -1  -7   20.00    3.50
   8  -1   7   20.20    3.60
  -8   1  -7   24.60    3.70
   8   1   7   23.00    3.90
   9  -1   7  112.89    7.20
  -9  -1  -7  116.39    6.90
   9   1   7  108.79    7.40
  -9   1  -7  114.79    6.90
  10  -1   7   42.20    5.60
 -10  -1  -7   34.40    4.90
 -10   1  -7   30.40    4.60
  10   1   7   30.80    5.10
  11  -1   7   -1.60    2.50
 -11  -1  -7    1.00    2.70
  11   1   7    1.50    3.00
 -11   1  -7   -3.10    2.40
  12  -1   7   -2.10    2.70
 -12  -1  -7    2.30    3.10
 -12   1  -7    3.70    3.20
  12   1   7    5.00    3.80
  12  -2  -7  172.58   11.10
 -12  -2   7  177.38   10.40
  12   2  -7  170.68   11.40
  12   2  -7  198.28   11.70
 -12   2   7  183.78    9.60
  11  -2  -7    9.40    3.80
 -11  -2   7   16.20    4.00
  11   2  -7   10.10    3.70
  11   2  -7    4.60    3.50
 -11   2   7   12.90    3.40
 -10  -2   7   65.79    6.70
  10  -2  -7   64.99    7.40
 -10   2   7   61.59    6.00
  10   2  -7   64.49    7.10
  10   2  -7   67.29    7.70
  -9  -2   7   17.20    3.60
   9  -2  -7   11.80    3.60
   9   2  -7   18.30    4.40
  -9   2   7   19.20    3.30
   9   2  -7   10.60    3.50
   8  -2  -7   39.90    5.20
  -8  -2   7   38.90    4.50
  -8  -2   7   36.20    2.80
   8   2  -7   37.80    4.10
   8   2  -7   38.50    4.90
   8   2  -7   32.10    5.00
  -8   2   7   36.00    4.00
  -7  -2   7   41.20    3.20
  -7  -2   7   38.60    4.20
  -7  -2   7   42.40    3.10
  -7   2   7   47.70    4.10
   7   2  -7   44.40    5.00
   7   2  -7   47.50    4.30
   7   2  -7   45.90    5.40
  -6  -2   7  188.28    6.50
  -6  -2   7  183.88    7.50
  -6  -2   7  182.28    6.40
   6   2  -7  186.98    8.80
  -6   2   7  186.28    6.70
   6   2  -7  187.38    8.20
  -5  -2   7  382.56   10.40
  -5  -2   7  398.96   10.20
  -5  -2   7  391.56   11.30
   5   2  -7  394.86   12.80
  -5   2   7  382.16   10.20
   5   2  -7  377.06   11.70
  -5   2   7  396.46    8.90
  -4  -2   7  202.08    6.40
  -4  -2   7  197.58    7.00
  -4  -2   7  192.68    6.50
  -4  -2   7  195.28    7.20
  -4   2   7  197.38    6.10
   4   2  -7  193.78    8.10
  -4   2   7  194.58    6.80
   4   2  -7  199.68    7.30
  -4   2   7  196.48    5.60
  -3  -2   7  235.68    7.00
  -3  -2   7  235.78    7.70
  -3  -2   7  231.98    7.20
   3   2  -7  236.78    8.70
  -3   2   7  238.38    7.30
  -3   2   7  235.98    6.60
   3   2  -7  237.08    7.50
  -3   2   7  238.98    6.50
  -2  -2   7  184.68    6.00
  -2  -2   7  185.08    5.80
  -2  -2   7  186.58    6.40
   2   2  -7  180.78    7.00
   2   2  -7  185.58    5.90
  -2   2   7  180.98    6.10
  -2   2   7  167.08    5.50
  -1  -2   7  225.98    6.90
  -1  -2   7  233.08    6.90
  -1  -2   7  234.08    7.30
   1   2  -7  235.88    6.30
  -1   2   7  233.18    6.80
   1   2  -7  243.88    7.90
   0  -2   7  137.09    5.20
   0  -2   7  133.99    4.80
   0  -2  -7  127.99    4.40
   0  -2   7  128.69    4.90
   0   2   7  132.99    4.80
   0   2  -7  136.49    3.70
   0   2   7  136.39    5.20
   0   2   7  122.99    4.80
  -1  -2  -7    8.10    1.50
   1  -2   7    6.80    1.70
   1  -2   7    9.50    1.50
   1  -2   7    7.30    1.50
   1   2   7    8.80    1.70
   1   2   7    7.00    1.50
   1   2   7    6.70    1.60
  -1   2  -7    8.50    1.50
   2  -2   7   66.69    3.70
   2  -2   7   55.89    3.50
   2  -2   7   59.79    3.10
  -2  -2  -7   67.69    3.50
   2   2   7   61.79    3.70
   2   2   7   61.79    3.40
  -2   2  -7   63.69    3.30
   2   2   7   69.89    3.50
  -3  -2  -7  505.45   12.70
   3  -2   7  495.15   11.70
   3  -2   7  502.15   12.80
   3   2   7  495.75   12.30
   3   2   7  517.05   12.70
  -3   2  -7  498.95   12.60
   3   2   7  500.95   13.30
   4  -2   7  157.18    5.10
   4  -2   7  159.18    6.30
  -4  -2  -7  162.28    6.20
  -4   2  -7  152.48    6.00
   4   2   7  160.18    6.00
   4   2   7  142.49    6.50
  -4   2  -7  154.48    4.60
   4   2   7  143.09    5.80
   5  -2   7   99.39    3.90
   5  -2   7   98.99    5.20
  -5  -2  -7   98.19    5.10
   5   2   7   99.89    4.90
  -5   2  -7   88.69    4.90
   5   2   7   87.39    5.40
   5   2   7   95.49    4.70
   6  -2   7   86.69    5.10
  -6  -2  -7   86.49    5.10
   6   2   7   78.39    5.50
   6   2   7   87.79    4.90
  -6   2  -7   95.69    5.30
   6   2   7   84.09    4.50
   7  -2   7  409.86   13.00
  -7  -2  -7  396.16   13.10
  -7  -2  -7  408.16   12.80
   7   2   7  416.96   13.90
   7   2   7  412.26   12.30
   7   2   7  394.96   11.60
  -7   2  -7  399.66   12.70
  -8  -2  -7   90.59    6.30
  -8  -2  -7   75.89    6.40
   8  -2   7   68.49    6.20
   8   2   7   83.29    5.40
   8   2   7   81.89    6.40
  -8   2  -7   77.39    5.60
  -9  -2  -7   12.40    3.60
  -9  -2  -7    7.10    2.70
   9  -2   7    5.70    2.60
   9   2   7    8.80    3.40
  -9   2  -7    9.00    2.90
 -10  -2  -7   53.59    6.60
 -10  -2  -7   56.19    6.10
  10  -2   7   59.09    6.30
 -10   2  -7   52.19    6.10
  10   2   7   56.89    7.00
 -11  -2  -7   57.19    6.50
  11  -2   7   47.20    6.40
  11   2   7   68.59    7.90
 -11   2  -7   58.59    6.60
  12  -2   7   54.69    7.00
 -12  -2  -7   69.59    7.50
 -12   2  -7   54.89    6.90
  12   2   7   62.89    7.70
 -12  -3   7   38.70    6.00
  12  -3  -7   43.30    6.70
  12   3  -7   34.80    6.90
  12   3  -7   24.50    5.50
 -11  -3   7   94.39    8.50
  11  -3  -7   85.79    8.80
  11   3  -7   98.59    9.70
  11   3  -7   88.59    9.40
  10  -3  -7    8.30    3.50
 -10  -3   7    8.70    3.20
  10   3  -7   -0.60    2.80
  10   3  -7   -4.30    2.40
 -10   3   7    7.60    2.80
  -9  -3   7   69.19    6.60
   9   3  -7   91.99    8.80
   9   3  -7   80.49    5.80
  -9   3   7   82.39    5.40
   9   3  -7   84.89    7.90
  -8  -3   7   10.40    2.20
  -8  -3   7    6.50    2.20
  -8  -3   7    7.70    2.60
   8   3  -7    8.20    3.20
   8   3  -7    5.10    2.60
  -8   3   7    6.80    2.10
   8   3  -7   15.80    3.30
  -7  -3   7  137.79    6.30
  -7  -3   7  143.99    6.10
  -7  -3   7  134.89    6.90
   7   3  -7  136.79    7.60
  -7   3   7  139.49    5.90
   7   3  -7  130.99    8.10
   7   3  -7  130.59    6.60
  -6  -3   7   95.79    5.50
  -6  -3   7   98.59    5.20
  -6  -3   7   95.49    5.00
  -6   3   7   97.49    4.50
   6   3  -7  100.19    6.70
   6   3  -7  108.09    5.70
   6   3  -7   99.59    6.20
  -5  -3   7  134.89    6.20
  -5  -3   7  142.09    6.00
  -5  -3   7  140.59    5.90
   5   3  -7  138.29    6.60
  -5   3   7  148.29    5.20
   5   3  -7  135.09    6.30
  -5   3   7  132.89    4.10
   5   3  -7  151.98    7.80
  -4  -3   7  464.85   12.20
  -4  -3   7  440.96   12.10
  -4  -3   7  439.66   12.30
  -4   3   7  456.95   10.50
  -4   3   7  453.45   10.50
   4   3  -7  457.35   12.70
  -4   3   7  432.96   11.40
   4   3  -7  452.45   12.70
   4   3  -7  437.96   14.00
  -3  -3   7  857.11   19.40
  -3  -3   7  837.22   19.40
  -3  -3   7  842.82   19.20
  -3   3   7  841.12   18.50
   3   3  -7  841.62   21.30
   3   3  -7  855.01   19.40
   3   3  -7  861.31   19.90
  -3   3   7  826.02   17.10
  -3   3   7  858.11   18.00
  -2  -3   7    5.10    1.50
  -2  -3   7    6.00    1.60
  -2  -3   7    5.90    1.80
   2   3  -7    3.30    1.50
  -2   3   7    4.80    1.00
  -2   3   7    7.90    1.70
   2   3  -7    4.10    1.40
  -2   3   7    6.50    1.40
  -1  -3   7  159.28    6.00
  -1  -3   7  165.78    5.90
  -1  -3   7  159.68    5.90
  -1   3   7  144.59    5.80
  -1   3   7  158.28    5.60
   1   3  -7  160.68    6.10
   1   3  -7  143.19    5.00
  -1   3   7  158.48    5.60
   0  -3   7   42.70    3.00
   0  -3   7   45.90    3.00
   0  -3   7   43.10    3.10
   0   3   7   47.90    3.10
   0   3   7   50.49    3.10
   0   3  -7   49.10    3.20
   0   3  -7   45.10    2.30
   0   3   7   47.40    3.30
   1  -3   7  683.43   15.60
   1  -3   7  679.43   16.30
   1  -3   7  671.53   15.50
   1   3   7  693.53   16.10
  -1   3  -7  669.13   13.20
  -1   3  -7  675.43   15.70
   1   3   7  671.93   16.10
   1   3   7  656.73   15.70
   2  -3   7  223.68    7.00
   2  -3   7  227.58    8.00
   2  -3   7  234.48    7.40
  -2  -3  -7  240.78    7.70
   2   3   7  237.38    7.80
   2   3   7  213.48    7.60
  -2   3  -7  237.58    7.20
  -2   3  -7  235.38    7.60
   2   3   7  236.18    7.80
  -3  -3  -7  348.87   10.20
   3  -3   7  330.57   10.40
   3  -3   7  335.67    9.70
   3  -3   7  333.17    9.10
   3   3   7  342.07   10.30
   3   3   7  343.27   10.40
   3   3   7  353.46   10.20
  -3   3  -7  358.96   10.20
  -3   3  -7  338.47    8.80
   4  -3   7  711.53   15.90
  -4  -3  -7  712.93   17.70
   4  -3   7  713.93   17.00
   4  -3   7  717.03   18.10
   4   3   7  716.53   17.50
  -4   3  -7  714.03   14.80
   4   3   7  725.13   18.20
  -4   3  -7  713.53   17.70
   4   3   7  717.83   17.70
   5  -3   7  269.87    9.80
   5  -3   7  259.27    8.80
  -5  -3  -7  265.37    9.40
   5   3   7  278.97    9.20
   5   3   7  259.27    9.80
  -5   3  -7  273.27    9.60
   5   3   7  278.77    9.50
  -6  -3  -7   26.50    3.60
   6  -3   7   31.90    3.70
   6  -3   7   27.60    3.70
  -6   3  -7   33.60    4.10
   6   3   7   35.40    3.90
   6   3   7   29.00    3.90
   6   3   7   31.10    4.10
  -7  -3  -7  106.89    6.30
  -7  -3  -7  103.79    6.40
   7  -3   7  109.59    6.10
   7   3   7  112.29    6.90
   7   3   7  111.29    6.30
  -7   3  -7  117.99    6.70
   7   3   7  109.49    5.90
  -8  -3  -7   48.50    5.30
  -8  -3  -7   63.09    5.90
   8  -3   7   51.59    5.20
   8   3   7   52.19    6.00
   8   3   7   54.39    5.60
   8   3   7   52.29    4.90
  -8   3  -7   48.30    5.30
  -9  -3  -7   75.49    6.90
   9  -3   7   93.89    6.30
  -9  -3  -7   74.69    7.10
   9   3   7   87.59    7.40
   9   3   7   97.19    7.40
  -9   3  -7   78.29    7.20
  10  -3   7   37.10    5.00
 -10  -3  -7   53.49    6.70
 -10  -3  -7   56.29    6.40
  10   3   7   48.60    6.60
 -10   3  -7   47.60    6.10
 -11  -3  -7    7.40    3.20
  11  -3   7    8.80    3.60
  11   3   7    0.70    3.30
 -11   3  -7    9.90    4.10
  12  -4  -7  112.49   11.10
 -12  -4   7   95.79    9.00
  12   4  -7   97.19    9.80
  11  -4  -7   14.20    4.60
 -11  -4   7   18.80    4.60
  11   4  -7   18.00    5.20
  11   4  -7   16.30    5.30
 -10  -4   7   45.20    5.90
  10   4  -7   42.70    6.50
  10   4  -7   38.80    6.70
  -9  -4   7   44.60    5.50
  -9  -4   7   45.70    5.10
  -9  -4   7   33.10    3.80
   9   4  -7   30.80    5.50
   9   4  -7   38.60    5.00
   9   4  -7   46.70    6.80
  -8  -4   7   11.30    2.60
  -8  -4   7   15.00    3.10
  -8  -4   7    5.80    2.50
   8   4  -7   15.30    3.40
   8   4  -7   13.60    3.70
   8   4  -7    8.60    3.50
  -7  -4   7   56.09    5.40
  -7  -4   7   62.89    5.60
  -7  -4   7   53.39    4.80
   7   4  -7   58.39    6.80
   7   4  -7   61.09    5.90
   7   4  -7   49.60    5.70
  -6  -4   7    8.50    2.30
  -6  -4   7    5.00    2.30
  -6  -4   7    1.10    1.80
   6   4  -7    7.40    2.30
   6   4  -7    3.50    2.40
   6   4  -7    2.80    2.50
  -5  -4   7    8.80    2.40
  -5  -4   7   12.30    2.60
  -5  -4   7   13.10    2.70
   5   4  -7   11.70    2.70
  -5   4   7   11.70    1.40
   5   4  -7    9.80    3.10
   5   4  -7    8.30    2.60
  -4  -4   7  110.99    5.70
  -4  -4   7  119.09    5.90
  -4  -4   7  116.39    5.60
   4   4  -7  113.59    6.10
  -4   4   7  101.09    4.10
   4   4  -7  105.19    5.70
  -3  -4   7   13.20    2.40
  -3  -4   7   14.50    2.50
  -3  -4   7   10.90    2.50
   3   4  -7   17.10    2.80
  -3   4   7   12.10    1.90
  -3   4   7   11.80    1.80
   3   4  -7   15.20    2.70
  -2  -4   7  358.16   11.10
   2  -4  -7  372.56    9.20
  -2  -4   7  384.06   10.50
  -2  -4   7  364.26   10.90
   2   4  -7  377.16   10.60
  -2   4   7  363.66    9.60
  -2   4   7  369.76   10.10
   2   4  -7  369.96   11.40
   1  -4  -7   12.20    1.80
  -1  -4   7   14.00    2.40
  -1  -4   7   14.10    2.10
  -1  -4   7   11.50    2.40
  -1   4   7   10.00    2.00
   1   4  -7    9.20    1.80
  -1   4   7    9.30    2.20
  -1   4   7   10.50    1.90
   1   4  -7    8.60    2.10
   0  -4   7   58.99    4.10
   0  -4   7   58.49    3.40
   0  -4   7   54.29    3.60
   0  -4  -7   55.19    3.30
   0   4  -7   55.19    3.90
   0   4   7   51.19    3.90
   0   4   7   53.49    3.60
   0   4  -7   56.49    3.00
   0   4   7   58.19    3.40
   1  -4   7  153.48    5.60
   1  -4   7  144.99    6.50
  -1  -4  -7  154.38    6.00
   1  -4   7  146.99    5.90
  -1   4  -7  157.78    4.60
  -1   4  -7  157.08    6.20
   1   4   7  155.48    5.90
   1   4   7  142.89    6.10
   1   4   7  159.58    6.70
   2  -4   7   50.29    4.60
   2  -4   7   57.29    3.50
   2  -4   7   57.39    3.60
   2   4   7   57.79    4.20
  -2   4  -7   61.59    3.60
   2   4   7   57.59    3.90
   2   4   7   52.79    3.70
   3  -4   7   66.69    3.70
   3  -4   7   63.89    4.60
  -3  -4  -7   66.19    4.40
   3  -4   7   59.19    3.60
   3   4   7   63.39    4.20
  -3   4  -7   63.49    3.40
   3   4   7   69.59    4.80
   3   4   7   59.99    4.20
   4  -4   7   24.60    2.90
   4  -4   7   36.70    4.10
   4  -4   7   21.90    2.60
  -4  -4  -7   26.30    3.60
   4   4   7   24.90    3.30
   4   4   7   23.10    3.30
  -4   4  -7   25.90    1.90
   4   4   7   28.20    3.80
  -4   4  -7   25.20    3.50
   5  -4   7    3.60    2.00
   5  -4   7    5.70    1.80
  -5  -4  -7    7.00    2.20
  -5   4  -7    6.30    2.30
   5   4   7    9.20    2.60
   5   4   7    5.90    2.40
   5   4   7    5.10    2.00
   6  -4   7  111.89    6.60
   6  -4   7  102.69    5.40
  -6  -4  -7  115.39    6.70
   6   4   7  109.59    6.60
   6   4   7  100.99    5.90
  -6   4  -7  116.09    6.70
   6   4   7  109.49    6.60
  -7  -4  -7   18.10    3.50
   7  -4   7   18.30    3.60
   7   4   7   15.10    3.80
   7   4   7   14.10    3.00
  -7   4  -7   10.70    3.30
   7   4   7   15.80    3.50
  -8  -4  -7  191.08    9.40
   8  -4   7  209.08    9.90
  -8   4  -7  221.98   10.30
   8   4   7  187.58    9.60
   8   4   7  199.68   10.10
   8   4   7  200.58    8.90
   9  -4   7   90.19    6.90
  -9  -4  -7   89.69    6.80
   9   4   7   92.79    8.10
  -9   4  -7   88.79    8.00
   9   4   7   95.89    8.60
  10  -4   7  110.39    7.90
 -10  -4  -7  112.29    8.10
 -10   4  -7  114.89    9.60
  10   4   7   99.89    7.60
  10   4   7  103.19    9.40
  11  -4   7   22.90    4.80
 -11  -4  -7   31.50    5.30
 -11   4  -7   28.20    5.50
  11   4   7   33.10    6.10
 -11  -5   7   30.80    5.50
  11   5  -7   37.70    6.90
 -10  -5   7   36.30    5.50
  10   5  -7   41.50    6.00
  10   5  -7   36.20    6.40
  -9  -5   7   50.59    5.00
  -9  -5   7   46.80    5.90
  -9  -5   7   47.50    5.50
   9   5  -7   53.69    6.20
   9   5  -7   48.30    6.80
  -8  -5   7  183.98    9.30
  -8  -5   7  193.68    9.40
  -8  -5   7  192.98    8.60
   8   5  -7  186.98   10.50
   8   5  -7  195.88    9.80
  -7  -5   7  109.29    6.40
  -7  -5   7  110.49    6.60
  -7  -5   7  101.09    6.80
   7   5  -7  108.59    7.10
   7   5  -7  102.09    7.40
  -6  -5   7   89.59    6.00
  -6  -5   7   91.19    6.10
  -6  -5   7   88.49    5.70
   6   5  -7   90.69    6.80
   6   5  -7   88.99    6.20
  -5  -5   7    4.60    2.20
  -5  -5   7    5.00    2.50
  -5  -5   7    1.30    1.70
   5   5  -7    3.80    2.30
   5   5  -7    6.50    2.40
  -4  -5   7  186.98    8.20
  -4  -5   7  208.78    9.00
  -4  -5   7  198.58    7.90
   4   5  -7  204.28    8.90
   4   5  -7  201.18    8.70
  -4   5   7  218.48    6.50
  -3  -5   7   78.89    4.80
  -3  -5   7   71.29    5.10
  -3  -5   7   71.39    5.30
  -3   5   7   78.19    4.00
   3   5  -7   75.29    5.20
   3   5  -7   69.59    4.90
   2  -5  -7   54.99    3.40
  -2  -5   7   48.30    4.90
  -2  -5   7   51.59    4.70
   2   5  -7   61.69    4.80
  -2   5   7   48.40    3.60
   2   5  -7   51.89    3.90
  -1  -5   7   83.29    5.00
  -1  -5   7   70.09    5.20
   1  -5  -7   75.59    4.30
  -1   5   7   82.69    4.60
   1   5  -7   80.69    4.50
   1   5  -7   70.49    4.80
  -1   5   7   84.39    5.20
   0  -5   7  541.15   13.10
   0  -5  -7  566.44   14.30
   0  -5   7  522.75   14.70
   0  -5   7  552.94   15.70
   0   5   7  516.65   14.40
   0   5   7  541.95   15.40
   0   5  -7  550.04   13.40
   0   5   7  571.74   13.20
   0   5  -7  547.65   14.90
   1  -5   7   21.00    3.00
   1  -5   7   23.60    3.60
   1  -5   7   16.30    3.10
  -1  -5  -7   22.70    3.10
   1   5   7   19.30    3.40
   1   5   7   23.00    2.80
  -1   5  -7   21.10    3.00
   1   5   7   23.20    3.10
   2  -5   7   74.89    5.30
   2  -5   7   72.39    4.40
  -2  -5  -7   71.89    4.80
   2   5   7   77.69    4.40
   2   5   7   74.99    5.00
   2   5   7   82.29    5.50
  -2   5  -7   74.79    4.30
  -3  -5  -7   11.40    2.70
   3  -5   7   14.10    3.00
   3  -5   7   10.50    2.20
  -3  -5  -7   18.70    3.20
   3   5   7   13.10    2.60
  -3   5  -7   13.10    2.10
   3   5   7   10.90    2.90
   3   5   7   12.80    2.70
   4  -5   7  218.38    9.50
  -4  -5  -7  245.18    9.60
   4   5   7  251.97    9.60
   4   5   7  225.38    8.80
   4   5   7  237.08    9.90
  -5  -5  -7  102.39    6.40
   5  -5   7  109.49    6.80
   5   5   7   95.59    6.10
   5   5   7   94.59    6.50
   5   5   7  106.49    6.30
  -6  -5  -7   47.70    5.40
   6  -5   7   53.09    5.80
   6   5   7   40.30    4.90
   6   5   7   45.70    5.60
   6   5   7   42.40    5.00
  -7  -5  -7   19.90    4.00
   7  -5   7   20.30    4.00
   7   5   7   23.40    4.60
   7   5   7   20.40    4.10
   7   5   7   18.70    3.70
   8  -5   7   94.89    7.10
  -8  -5  -7   75.09    7.10
   8   5   7   80.69    7.20
   8   5   7   77.29    7.50
   8   5   7   84.29    7.80
   9  -5   7   59.69    6.90
  -9  -5  -7   67.49    7.10
   9   5   7   55.99    6.80
   9   5   7   61.39    6.50
   9   5   7   58.09    6.80
  10  -5   7   39.70    5.80
 -10  -5  -7   41.70    5.70
  10   5   7   51.29    6.80
  10   5   7   48.10    6.80
 -10  -6   7   58.39    6.80
  10   6  -7   52.79    7.40
  10   6  -7   54.09    7.10
  -9  -6   7    2.60    2.70
  -9  -6   7    8.40    3.50
  -9  -6   7    1.40    2.50
   9   6  -7    0.70    3.10
   9   6  -7   -1.60    2.60
  -8  -6   7   17.10    3.90
  -8  -6   7   21.50    4.20
  -8  -6   7   22.40    4.10
   8   6  -7    8.50    3.90
   8   6  -7   23.10    4.60
  -7  -6   7   44.50    5.30
  -7  -6   7   47.20    5.80
  -7  -6   7   54.69    5.80
   7   6  -7   45.10    6.30
   7   6  -7   51.19    6.20
  -6  -6   7  109.59    7.60
  -6  -6   7  108.79    7.00
  -6  -6   7  107.89    6.70
   6   6  -7  126.29    8.00
   6   6  -7   97.19    8.30
  -5  -6   7  147.69    8.00
  -5  -6   7  151.28    7.20
  -5  -6   7  140.79    8.20
   5   6  -7  144.49    8.20
   5   6  -7  126.39    7.80
  -4  -6   7   11.70    3.20
  -4  -6   7   15.80    3.90
  -4  -6   7   13.70    2.80
   4   6  -7   11.70    3.10
   4   6  -7   19.20    3.80
  -4   6   7   14.70    2.20
  -3  -6   7   95.59    6.70
  -3  -6   7   97.19    6.20
  -3  -6   7  107.19    5.70
  -3   6   7   96.09    4.90
   3   6  -7  107.59    6.80
   3   6  -7   93.49    6.20
  -2  -6   7   38.10    3.90
  -2  -6   7   40.50    4.70
  -2  -6   7   35.90    4.70
   2   6  -7   35.20    4.20
   2   6  -7   30.00    4.30
  -2   6   7   45.10    4.10
  -1  -6   7    5.30    2.30
   1  -6  -7    5.60    2.00
  -1  -6   7    6.00    2.70
  -1   6   7    4.60    2.00
   1   6  -7    5.30    2.10
  -1   6   7    6.50    2.50
   1   6  -7    5.80    2.30
   0  -6   7   54.69    5.60
   0  -6  -7   51.89    4.80
   0  -6   7   61.09    5.50
   0   6   7   62.29    5.40
   0   6  -7   50.09    5.00
   0   6   7   60.69    5.80
   1  -6   7  331.47   12.40
   1  -6   7  334.77   11.40
  -1  -6  -7  361.16   11.50
   1   6   7  334.17   12.20
   1   6   7  345.57   11.50
  -1   6  -7  334.57   11.00
   2  -6   7   95.69    6.60
  -2  -6  -7   78.59    5.50
   2  -6   7   93.49    5.60
   2   6   7   85.59    5.60
  -2   6  -7   84.79    4.90
   2   6   7   79.19    6.00
   3  -6   7   19.80    3.80
  -3  -6  -7   24.00    4.00
   3  -6   7   21.00    3.20
   3   6   7   26.60    3.90
  -3   6  -7   19.10    2.50
   3   6   7   25.40    4.20
  -4  -6  -7   78.29    6.00
   4  -6   7   79.79    6.20
   4   6   7   87.99    6.50
   4   6   7   69.39    6.50
  -5  -6  -7  124.79    7.70
   5  -6   7  127.49    8.00
   5   6   7  116.19    7.20
   5   6   7  107.79    6.60
   5   6   7  110.89    7.50
   6  -6   7   23.70    4.60
  -6  -6  -7   14.70    3.80
   6   6   7   21.10    4.00
   6   6   7   19.30    3.90
   6   6   7   18.00    4.40
  -7  -6  -7   24.60    4.50
   7  -6   7   22.50    4.60
   7   6   7   23.20    4.50
   7   6   7   32.00    5.00
   7   6   7   29.50    5.40
   8  -6   7   80.29    7.80
  -8  -6  -7   98.79    8.70
   8   6   7  101.29    9.40
   8   6   7   88.19    8.10
   8   6   7   91.99    7.00
   9  -6   7    3.00    3.10
  -9  -6  -7    0.70    2.70
   9   6   7    1.80    3.30
   9   6   7    8.00    4.00
   9   6   7   -0.10    3.00
  -8  -7   7   33.70    5.00
  -8  -7   7   39.20    5.80
  -8  -7   7   35.60    5.20
   8   7  -7   40.80    6.80
   8   7  -7   48.30    6.60
  -7  -7   7   33.90    4.70
  -7  -7   7   34.90    5.70
  -7  -7   7   38.70    5.30
   7   7  -7   40.50    6.20
   7   7  -7   49.90    7.00
  -6  -7   7   61.29    7.00
  -6  -7   7   64.49    6.80
   6   7  -7   53.49    6.90
   6   7  -7   71.29    7.60
  -5  -7   7  111.09    7.60
  -5  -7   7  129.29    7.00
  -5  -7   7  129.69    8.50
   5   7  -7  106.89    7.80
   5   7  -7  118.09    8.30
  -4  -7   7  113.59    6.60
  -4  -7   7  114.19    7.50
  -4  -7   7  122.79    8.30
   4   7  -7  116.89    7.60
   4   7  -7  112.19    7.70
  -3  -7   7   44.80    5.50
  -3  -7   7   47.40    6.50
  -3   7   7   51.99    4.00
   3   7  -7   47.60    5.60
   3   7  -7   46.00    5.50
  -2  -7   7   38.30    5.40
  -2  -7   7   35.40    5.00
  -2   7   7   38.70    4.10
   2   7  -7   38.10    5.10
   2   7  -7   35.40    4.60
  -1  -7   7   11.40    3.20
  -1  -7   7   10.80    3.60
   1  -7  -7   13.20    3.30
   1   7  -7    6.90    2.70
  -1   7   7   20.00    4.00
  -1   7   7   11.20    2.60
   0  -7   7   44.80    5.40
   0  -7  -7   24.20    3.90
   0  -7   7   36.60    5.30
   0   7  -7   36.00    4.60
   0   7   7   41.30    5.30
   0   7   7   34.00    4.50
  -1  -7  -7  128.09    7.20
   1  -7   7  138.19    8.40
   1  -7   7  119.79    7.10
   1   7   7  133.39    7.90
  -1   7  -7  122.69    6.70
   1   7   7  124.39    7.10
  -2  -7  -7   60.29    6.00
   2  -7   7   55.79    5.70
   2  -7   7   59.99    6.90
   2   7   7   49.40    5.40
  -2   7  -7   58.09    4.40
   2   7   7   47.00    5.70
  -3  -7  -7    9.40    3.10
   3  -7   7    2.80    3.00
   3   7   7    9.50    3.40
   3   7   7    8.30    2.80
  -4  -7  -7  100.39    7.10
   4  -7   7   88.89    8.10
  -4  -7  -7   87.69    7.90
   4   7   7  103.89    9.00
   4   7   7   90.39    6.70
   5  -7   7   -1.20    2.50
  -5  -7  -7    5.50    3.10
   5   7   7    4.10    3.20
   5   7   7    1.70    2.60
  -6  -7  -7   29.90    5.00
   6  -7   7   19.80    4.60
   6   7   7   22.70    5.10
   6   7   7   22.90    4.70
  -7  -7  -7   25.50    5.10
   7  -7   7   24.00    5.10
   7   7   7   12.90    4.30
   7   7   7   20.90    4.50
   8  -7   7    3.80    3.40
  -8  -7  -7    7.60    3.60
   8   7   7    9.90    4.20
   8   7   7    3.40    3.30
  -6  -8   7    2.90    3.20
  -6  -8   7    2.10    3.50
   6   8  -7    0.90    3.40
   6   8  -7    0.20    2.90
  -5  -8   7    3.90    3.10
  -5  -8   7    1.50    3.30
   5   8  -7    1.10    2.80
   5   8  -7   -3.60    3.10
  -4  -8   7   22.00    4.60
  -4  -8   7   21.90    5.00
   4   8  -7   18.80    4.20
   4   8  -7   29.00    5.20
  -3  -8   7   34.00    6.00
  -3  -8   7   42.70    5.90
   3   8  -7   35.80    5.50
  -2  -8   7   44.50    6.00
  -2  -8   7   42.10    6.50
  -2   8   7   37.20    4.40
   2   8  -7   42.10    5.50
  -1  -8   7   24.70    5.30
  -1  -8   7   33.70    5.20
  -1   8   7   30.90    5.00
  -1   8   7   37.20    4.60
   1   8  -7   31.90    4.70
   0  -8   7   86.49    7.90
   0  -8   7   81.89    8.30
   0   8  -7   86.59    6.40
   0   8   7   80.29    7.70
   0   8   7   88.59    6.30
  -1  -8  -7   46.80    5.60
   1  -8   7   40.80    6.00
   1  -8   7   46.10    6.00
   1   8   7   45.50    5.40
   1   8   7   42.70    5.80
  -1   8  -7   41.80    4.70
   2  -8   7   10.60    4.00
  -2  -8  -7    9.50    3.50
   2  -8   7    7.70    3.10
   2   8   7   12.60    3.60
   2   8   7    7.20    3.70
   3  -8   7   16.10    4.50
  -3  -8  -7   11.20    3.60
   3   8   7    7.00    3.60
   3   8   7   13.00    3.80
  -4  -8  -7   44.80    6.20
   4  -8   7   47.10    6.60
   4   8   7   42.90    6.50
   4   8   7   50.59    6.40
   5  -8   7   28.30    5.50
  -5  -8  -7   26.70    4.90
   5   8   7   28.10    5.00
   5   8   7   20.20    4.90
  -6  -8  -7    7.40    3.70
   6  -8   7    3.00    3.70
   6   8   7    3.70    3.50
   6   8   7    7.50    3.70
  -3  -9   7   21.40    5.30
  -3  -9   7   20.60    4.90
   3   9  -7   16.80    4.40
  -2  -9   7   20.10    5.50
  -2  -9   7   24.90    5.10
   2   9  -7   26.20    5.10
  -1  -9   7   43.00    6.40
  -1  -9   7   41.80    7.00
  -1   9   7   43.90    5.10
   1   9  -7   53.69    6.30
   0  -9   7   17.20    4.40
   0  -9   7   10.40    4.30
   0   9  -7   11.10    3.50
   0   9   7   23.40    5.00
   0   9   7   18.10    3.90
   1  -9   7   42.10    6.30
   1  -9   7   38.20    6.60
   1   9   7   46.90    5.70
   1   9   7   41.10    6.30
   2  -9   7   29.40    6.10
  -2  -9  -7   39.10    5.70
   2   9   7   38.40    6.00
   2   9   7   44.30    5.80
 -13   0   8   10.90    4.10
  13   0  -8   13.80    4.90
  13   0  -8   15.10    4.90
  12   0  -8  168.28   11.10
 -12   0   8  171.98    9.90
  12   0  -8  136.09    9.80
 -11   0   8  136.09    8.40
  11   0  -8  123.29    8.80
  11   0  -8  146.29    9.90
  10   0  -8   11.70    3.60
 -10   0   8   15.10    3.50
  10   0  -8    9.00    3.60
  -9   0   8  418.16   13.80
   9   0  -8  407.06   15.40
  -8   0   8  142.59    7.20
   8   0  -8  159.28    8.70
   7   0  -8    1.20    1.90
  -7   0   8    4.20    1.20
  -7   0   8    3.80    1.90
  -6   0   8  522.35   12.00
   6   0  -8  502.25   15.40
  -6   0   8  516.25   13.90
   5   0  -8   95.39    5.70
  -5   0   8   97.99    4.00
  -5   0   8   89.19    4.70
  -5   0   8   98.09    5.20
  -4   0   8  882.81   20.50
   4   0  -8  895.31   21.50
  -4   0   8  889.11   19.00
  -4   0   8  904.11   19.90
  -3   0   8    2.30    0.60
   3   0  -8    1.90    1.30
  -3   0   8    1.30    1.50
  -3   0   8    1.50    0.90
   2   0  -8  224.78    7.40
  -2   0   8  230.88    6.70
  -2   0   8  225.18    5.30
  -2   0   8  206.18    7.30
   1   0  -8 1424.46   26.80
  -1   0   8 1465.85   29.00
  -1   0   8 1470.15   30.20
   1   0  -8 1456.75   29.40
  -1   0   8 1442.56   27.60
   0   0  -8  230.48    5.80
   0   0   8  229.08    7.50
   0   0   8  234.08    6.80
   0   0  -8  238.48    6.70
   1   0   8  647.14   15.60
   1   0   8  652.53   14.60
  -1   0  -8  641.34   13.70
  -1   0  -8  661.73   13.90
  -2   0  -8  503.75   11.60
   2   0   8  465.55   12.70
   2   0   8  493.05   11.80
   3   0   8  222.38    8.00
   3   0   8  235.08    7.10
   3   0   8  246.48    5.40
  -3   0  -8  238.38    7.30
  -4   0  -8   52.59    3.40
   4   0   8   42.70    4.20
   4   0   8   49.80    3.00
   4   0   8   52.69    2.30
   5   0   8  167.28    7.40
   5   0   8  162.48    5.80
  -5   0  -8  178.98    6.80
   6   0   8  673.83   18.40
  -6   0  -8  640.34   16.90
   6   0   8  694.53   15.70
  -7   0  -8   29.10    3.80
   7   0   8   28.90    4.20
  -8   0  -8   33.30    4.30
   8   0   8   24.70    4.20
   9   0   8  132.89    8.50
  -9   0  -8  157.28    8.10
  10   0   8    0.80    2.90
 -10   0  -8    3.90    2.50
  11   0   8    0.10    3.10
 -11   0  -8    0.70    2.80
  12   0   8    3.80    3.80
 -12   0  -8    2.40    3.20
 -12  -1   8  105.99    9.30
  12  -1  -8  113.59   10.80
  12  -1  -8   79.59    8.60
  12   1  -8   91.89    9.50
  12   1  -8   98.19   10.10
 -12   1   8   90.19    8.10
  11  -1  -8   19.20    5.20
 -11  -1   8   18.00    4.10
  11   1  -8   12.50    4.00
  11   1  -8   20.50    4.90
 -11   1   8   19.70    4.20
 -10  -1   8  226.18   10.30
  10  -1  -8  228.88   11.80
 -10   1   8  218.98    9.80
  10   1  -8  207.38   11.40
  10   1  -8  220.58   11.10
   9  -1  -8    1.40    2.60
  -9  -1   8    0.40    2.10
   9   1  -8    4.30    2.60
  -9   1   8    1.00    2.10
   9   1  -8    1.80    2.60
  -8  -1   8  169.68    8.00
   8  -1  -8  161.88    8.80
   8   1  -8  151.38    8.20
   8   1  -8  165.08    9.00
  -8   1   8  160.38    7.40
  -7  -1   8    0.70    1.20
  -7  -1   8    2.30    1.80
   7  -1  -8    1.00    1.90
  -7   1   8   -0.40    1.40
   7   1  -8    1.60    2.10
   7   1  -8    0.10    1.60
   6  -1  -8   60.69    5.70
  -6  -1   8   66.89    4.50
  -6  -1   8   70.89    3.60
  -6   1   8   59.59    3.90
  -6   1   8   59.49    2.80
   6   1  -8   71.89    6.30
  -5  -1   8  390.86    9.10
  -5  -1   8  399.06   10.30
   5  -1  -8  396.36   12.50
  -5  -1   8  384.36   11.20
  -5   1   8  398.46   10.80
   5   1  -8  384.26   12.50
  -5   1   8  358.46   11.10
  -5   1   8  393.76    9.50
  -4  -1   8  253.17    8.50
  -4  -1   8  251.07    6.40
  -4  -1   8  238.18    7.90
  -4  -1   8  242.18    7.40
   4  -1  -8  258.27    9.00
  -4   1   8  252.47    8.30
   4   1  -8  233.48    8.90
  -4   1   8  230.38    6.70
  -4   1   8  237.68    7.50
   3  -1  -8  359.26   10.50
  -3  -1   8  336.67   10.10
  -3  -1   8  350.06    9.30
  -3  -1   8  348.27    8.30
   3   1  -8  340.37   10.60
  -3   1   8  343.37   10.00
  -3   1   8  358.66    9.00
  -2  -1   8  115.39    4.50
   2  -1  -8  108.59    2.90
   2  -1  -8  101.59    4.70
  -2  -1   8  111.99    3.90
  -2  -1   8  101.89    4.90
  -2   1   8  113.19    2.60
  -2   1   8  116.49    5.10
  -2   1   8  113.09    4.30
   2   1  -8  111.69    5.10
  -1  -1   8  648.74   14.30
   1  -1  -8  655.73   15.10
  -1  -1   8  656.93   15.90
  -1  -1   8  673.23   15.00
   1  -1  -8  676.73   13.40
   1   1  -8  674.03   13.30
  -1   1   8  663.63   15.80
   1   1  -8  692.43   15.80
  -1   1   8  649.54   14.80
   0  -1  -8 2072.49   39.50
   0  -1   8 2053.29   40.00
   0  -1   8 2084.59   39.70
   0  -1  -8 2118.59   38.90
   0  -1   8 2036.80   41.00
   0   1   8 2147.59   40.30
   0   1  -8 2091.39   38.80
   0   1  -8 2029.60   40.20
   0   1   8 2017.70   41.00
  -1  -1  -8   84.99    3.00
  -1  -1  -8   75.49    3.30
   1  -1   8   85.49    4.30
   1  -1   8   87.09    3.80
   1   1   8   81.39    4.30
  -1   1  -8   82.99    2.00
   1   1   8   77.89    3.70
  -1   1  -8   83.99    3.40
   2  -1   8  270.67    8.50
  -2  -1  -8  267.77    5.50
  -2  -1  -8  276.77    7.60
   2  -1   8  262.67    7.50
  -2   1  -8  266.77    7.50
   2   1   8  265.27    8.60
   2   1   8  261.67    6.80
   2   1   8  265.57    7.80
   3  -1   8  270.67    8.90
  -3  -1  -8  267.07    8.10
   3  -1   8  270.77    7.60
  -3   1  -8  260.77    7.90
   3   1   8  281.17    7.20
   3   1   8  271.87    8.00
   3   1   8  254.77    8.80
   4  -1   8   17.20    2.70
   4  -1   8   22.70    2.30
  -4  -1  -8   18.10    2.50
   4   1   8   23.40    2.30
   4   1   8   17.60    2.80
  -4   1  -8   18.80    2.50
   4   1   8   20.80    2.40
  -5  -1  -8   97.29    5.00
   5  -1   8   89.29    4.00
   5  -1   8   99.19    5.50
  -5   1  -8   96.99    5.00
   5   1   8  107.49    4.40
   5   1   8   99.29    5.80
   5   1   8   94.29    4.50
  -6  -1  -8   21.70    3.10
   6  -1   8   19.00    3.20
   6   1   8   17.70    2.40
  -6   1  -8   15.70    2.70
   6   1   8   15.50    3.20
   6   1   8   17.60    2.40
  -7  -1  -8  350.36   11.60
   7  -1   8  352.66   12.40
  -7   1  -8  349.27   11.60
   7   1   8  346.07   12.60
  -8  -1  -8  231.08    9.50
   8  -1   8  240.08   10.50
  -8   1  -8  237.58    9.70
   8   1   8  223.98   10.40
  -9  -1  -8   66.49    6.40
   9  -1   8   52.69    6.00
   9   1   8   54.39    6.40
  -9   1  -8   68.59    6.50
 -10  -1  -8   -3.60    1.90
  10  -1   8    1.60    2.40
 -10   1  -8   -0.80    2.40
  10   1   8    5.90    3.30
 -11  -1  -8    5.90    3.30
  11  -1   8   -1.20    2.30
 -11   1  -8    7.50    3.50
  11   1   8    1.90    2.90
  12  -1   8   98.69    9.60
 -12  -1  -8  110.19    9.40
  12   1   8  112.79   10.30
 -12   1  -8  110.09    9.30
 -12  -2   8   21.40    4.80
  12  -2  -8   22.90    5.40
  12   2  -8   20.70    5.10
  12   2  -8   21.80    5.70
 -12   2   8   22.90    4.50
 -11  -2   8    4.60    3.00
  11  -2  -8    0.30    3.00
  11   2  -8    2.90    3.50
 -11   2   8    4.20    2.80
  11   2  -8    5.80    3.40
 -10  -2   8   29.60    4.70
  10  -2  -8   35.70    5.80
  10   2  -8   38.40    6.00
 -10   2   8   32.80    4.50
  10   2  -8   28.30    5.20
   9  -2  -8  103.49    7.70
  -9  -2   8  101.29    6.80
   9   2  -8  111.09    7.60
  -9   2   8   90.49    5.80
   9   2  -8  108.89    8.20
   8  -2  -8   44.80    5.80
  -8  -2   8   63.19    5.80
  -8  -2   8   55.29    3.60
   8   2  -8   63.49    4.80
   8   2  -8   54.79    6.40
  -8   2   8   50.09    4.70
   8   2  -8   46.40    5.40
  -7  -2   8  298.87    9.00
   7  -2  -8  307.57   11.90
  -7  -2   8  301.27   10.70
   7   2  -8  278.97   11.10
   7   2  -8  300.87   12.20
  -7   2   8  306.27    9.80
  -6  -2   8  128.19    5.50
  -6  -2   8  128.49    6.40
  -6  -2   8  138.19    5.30
   6   2  -8  123.09    7.30
  -6   2   8  140.79    4.10
   6   2  -8  134.79    6.90
  -6   2   8  150.28    6.00
  -5  -2   8   76.29    3.90
  -5  -2   8   76.79    4.20
  -5  -2   8   83.79    4.90
  -5   2   8   76.99    4.50
   5   2  -8   79.29    4.90
  -5   2   8   83.29    3.40
  -5   2   8   88.29    4.20
   5   2  -8   79.99    5.70
  -4  -2   8  877.51   20.20
  -4  -2   8  862.81   19.50
  -4  -2   8  875.61   20.60
  -4  -2   8  864.01   18.80
  -4   2   8  887.01   18.80
   4   2  -8  850.41   21.80
  -4   2   8  878.91   19.90
  -4   2   8  851.71   18.30
   4   2  -8  898.91   20.50
  -3  -2   8   97.09    5.00
  -3  -2   8  101.59    4.30
  -3  -2   8   96.39    4.50
  -3   2   8  103.49    4.80
  -3   2   8   95.49    4.00
   3   2  -8   92.79    5.50
  -3   2   8  102.89    4.00
   3   2  -8   93.29    4.50
  -2  -2   8   76.79    3.70
  -2  -2   8   88.99    4.10
  -2  -2   8   90.69    4.60
   2   2  -8   78.69    4.80
   2   2  -8   78.69    3.70
  -2   2   8   86.19    4.30
  -2   2   8   70.69    3.50
  -1  -2   8    0.30    1.30
   1  -2  -8    0.30    0.70
  -1  -2   8    0.60    0.90
  -1  -2   8   -0.70    0.80
  -1   2   8    1.20    1.00
   1   2  -8    0.80    0.70
  -1   2   8   -0.50    1.20
   1   2  -8    0.30    1.20
   0  -2   8  600.64   14.40
   0  -2   8  593.74   14.90
   0  -2   8  612.94   14.30
   0  -2  -8  641.14   13.70
   0   2  -8  630.14   13.50
   0   2   8  608.34   14.90
   0   2   8  623.54   14.50
   0   2  -8  619.04   12.50
   1  -2   8   57.49    3.20
   1  -2   8   64.19    3.80
   1  -2   8   69.19    3.70
  -1  -2  -8   63.99    3.30
   1   2   8   67.49    3.40
   1   2   8   65.99    3.90
   1   2   8   74.39    3.80
  -1   2  -8   62.29    3.20
   2  -2   8  208.58    6.50
  -2  -2  -8  198.08    6.60
   2  -2   8  191.08    7.10
   2  -2   8  209.18    7.20
   2   2   8  203.38    6.90
   2   2   8  209.08    7.50
  -2   2  -8  206.48    6.70
   2   2   8  215.48    6.70
   3  -2   8   34.20    2.50
  -3  -2  -8   39.70    3.50
   3  -2   8   35.70    3.60
   3   2   8   34.80    3.30
   3   2   8   39.20    3.90
  -3   2  -8   34.70    3.30
   3   2   8   37.70    3.30
   4  -2   8  317.07   10.00
   4  -2   8  311.57    8.50
  -4  -2  -8  309.87    9.60
  -4   2  -8  318.37    9.60
   4   2   8  303.17   10.30
  -4   2  -8  307.17    7.90
   4   2   8  302.67    9.30
   4   2   8  307.07    9.10
   5  -2   8   71.89    4.60
  -5  -2  -8   72.69    4.50
   5  -2   8   72.29    3.60
   5   2   8   61.29    4.00
   5   2   8   70.59    5.20
  -5   2  -8   64.59    4.30
   5   2   8   63.39    4.00
  -6  -2  -8  111.99    5.90
   6  -2   8   95.29    5.80
   6   2   8  104.49    5.40
  -6   2  -8  115.09    6.00
   6   2   8  103.59    5.40
   6   2   8  108.99    6.60
   7  -2   8  158.78    7.60
  -7  -2  -8  149.19    7.50
   7   2   8  147.09    8.20
   7   2   8  156.28    6.80
   7   2   8  150.78    6.90
  -7   2  -8  166.28    7.70
   8  -2   8   20.80    3.70
  -8  -2  -8   13.70    3.10
  -8   2  -8   12.30    3.10
   8   2   8   14.50    3.70
  -9  -2  -8  134.49    7.70
   9  -2   8  125.89    7.60
   9   2   8  127.99    8.60
  -9   2  -8  124.89    7.50
  10  -2   8  187.98    9.80
 -10  -2  -8  215.08   10.20
 -10   2  -8  194.08   10.00
  10   2   8  201.58   11.00
 -11  -2  -8   17.60    4.20
  11  -2   8    7.40    3.50
  11   2   8    2.80    4.00
 -11   2  -8   13.70    4.10
 -12  -3   8  193.18   11.00
  12  -3  -8  189.28   12.00
  12   3  -8  198.48   12.10
  12   3  -8  193.48   12.90
 -11  -3   8   57.79    6.90
  11  -3  -8   49.90    7.20
  11   3  -8   35.10    6.80
  11   3  -8   38.80    6.60
  10  -3  -8    5.80    3.50
 -10  -3   8    7.60    3.00
  10   3  -8    8.90    3.70
  10   3  -8    2.10    3.40
   9  -3  -8   46.10    6.30
  -9  -3   8   38.20    5.20
   9   3  -8   58.49    7.20
   9   3  -8   36.00    4.80
  -9   3   8   43.10    4.70
   9   3  -8   37.50    5.60
  -8  -3   8   22.10    3.90
  -8  -3   8   18.70    2.80
  -8   3   8   15.20    2.70
   8   3  -8   24.70    4.50
   8   3  -8   18.60    4.40
   8   3  -8   16.70    3.30
  -7  -3   8   24.50    3.70
  -7  -3   8   25.60    3.30
  -7  -3   8   28.00    3.40
   7   3  -8   26.90    4.70
   7   3  -8   22.90    4.00
   7   3  -8   19.40    3.50
  -7   3   8   25.10    3.00
  -6  -3   8   34.90    3.70
  -6  -3   8   38.40    4.20
  -6  -3   8   42.30    4.00
   6   3  -8   39.90    4.60
  -6   3   8   43.90    3.20
   6   3  -8   40.30    5.30
   6   3  -8   42.10    4.50
  -5  -3   8  321.57   10.70
  -5  -3   8  342.77   10.20
  -5  -3   8  328.87   10.30
  -5   3   8  340.77    9.10
   5   3  -8  342.37   11.00
  -5   3   8  347.27    8.40
   5   3  -8  322.07   11.10
   5   3  -8  347.77   12.80
  -4  -3   8  199.78    7.40
  -4  -3   8  191.18    7.10
  -4  -3   8  180.58    7.20
  -4   3   8  192.58    5.90
  -4   3   8  206.38    6.00
   4   3  -8  177.88    8.60
  -4   3   8  173.78    6.60
   4   3  -8  205.78    7.80
   4   3  -8  181.88    7.30
  -3  -3   8  107.19    5.20
  -3  -3   8  116.79    5.60
  -3  -3   8  124.69    5.40
  -3   3   8  126.49    5.20
   3   3  -8  119.99    5.70
   3   3  -8  117.69    5.30
   3   3  -8  113.19    6.50
  -3   3   8  122.39    4.20
  -3   3   8  118.19    4.60
  -2  -3   8   72.49    4.30
  -2  -3   8   73.09    4.10
  -2  -3   8   77.29    4.30
   2   3  -8   74.49    3.80
  -2   3   8   74.59    3.80
  -2   3   8   69.59    4.00
  -2   3   8   73.09    3.00
  -1  -3   8  924.61   20.70
  -1  -3   8  943.81   20.90
  -1  -3   8  891.11   20.60
  -1   3   8  935.51   20.50
   1   3  -8  959.90   19.40
  -1   3   8  899.01   20.20
   0  -3   8  104.29    4.70
   0  -3   8  112.59    5.00
   0  -3   8   98.29    4.80
   0   3   8   97.79    4.60
   0   3   8  105.89    4.80
   0   3  -8   97.29    3.40
   0   3   8   97.39    4.70
   0   3  -8   97.79    4.80
   1  -3   8   24.80    2.90
   1  -3   8   25.00    3.10
  -1  -3  -8   26.90    2.90
   1  -3   8   24.80    2.80
   1   3   8   33.90    3.40
   1   3   8   29.40    3.10
   1   3   8   27.40    3.00
  -1   3  -8   26.80    2.90
   2  -3   8   12.00    1.90
   2  -3   8    7.80    1.90
  -2  -3  -8    9.00    1.90
   2  -3   8   11.60    2.20
   2   3   8    9.40    2.00
  -2   3  -8    7.60    1.80
   2   3   8   11.90    2.20
   2   3   8    9.60    2.20
  -2   3  -8    5.00    1.60
   3  -3   8  311.87   10.30
  -3  -3  -8  309.27    9.80
   3  -3   8  323.87    9.00
   3  -3   8  318.67    9.70
   3   3   8  322.77    9.90
  -3   3  -8  314.37    8.70
  -3   3  -8  326.87    9.90
   3   3   8  326.07   10.40
   3   3   8  314.27    9.90
   4  -3   8    3.10    1.60
   4  -3   8    1.70    1.00
  -4  -3  -8    3.70    1.80
   4  -3   8    0.80    1.50
  -4   3  -8    3.80    1.90
   4   3   8    4.50    1.90
   4   3   8    2.60    1.50
   4   3   8    1.30    1.70
  -4   3  -8    3.10    1.10
   5  -3   8   69.89    5.00
  -5  -3  -8   64.19    4.60
   5  -3   8   81.19    4.70
   5   3   8   68.99    5.20
   5   3   8   70.49    4.70
  -5   3  -8   80.59    5.10
   5   3   8   75.99    4.80
   6  -3   8  196.48    8.70
   6  -3   8  195.38    8.00
  -6  -3  -8  199.28    8.40
   6   3   8  192.38    8.90
   6   3   8  194.58    7.90
  -6   3  -8  200.78    8.60
   6   3   8  179.28    7.90
  -7  -3  -8   40.90    4.80
   7  -3   8   49.90    5.00
   7  -3   8   40.80    4.90
   7   3   8   45.90    5.40
   7   3   8   42.60    4.40
  -7   3  -8   43.80    4.90
   7   3   8   48.30    4.90
   8  -3   8   26.10    4.30
  -8  -3  -8   18.60    3.60
   8   3   8   28.40    4.70
   8   3   8   22.20    3.50
   8   3   8   22.40    4.00
  -8   3  -8   28.40    4.50
   9  -3   8  205.78    9.50
  -9  -3  -8  180.58    9.40
  -9   3  -8  189.68    9.70
   9   3   8  213.18   10.90
  10  -3   8   20.10    4.30
 -10  -3  -8   25.60    4.60
 -10   3  -8   22.60    4.40
  10   3   8   20.50    4.90
 -11  -3  -8    9.90    3.50
  11  -3   8    1.00    2.50
  11   3   8    9.30    4.10
 -11   3  -8    1.50    3.00
  11  -4  -8  151.88   10.80
 -11  -4   8  176.78   10.40
  11   4  -8  175.68   11.20
  11   4  -8  167.28   11.60
 -10  -4   8    1.80    2.50
  10   4  -8    4.40    3.30
  10   4  -8    1.30    3.50
  -9  -4   8   67.49    6.90
  -9  -4   8   73.99    5.10
   9   4  -8   77.89    8.10
   9   4  -8   79.89    6.20
   9   4  -8   84.49    9.10
  -8  -4   8    8.10    2.70
  -8  -4   8    9.00    2.90
  -8  -4   8    7.20    2.50
   8   4  -8    5.50    2.60
   8   4  -8    7.30    3.00
   8   4  -8    6.60    3.60
  -7  -4   8  294.57   10.40
  -7  -4   8  283.67   10.40
  -7  -4   8  294.27   11.10
   7   4  -8  285.57   11.20
   7   4  -8  294.57   12.00
   7   4  -8  309.87   13.50
  -6  -4   8   82.19    5.40
  -6  -4   8   79.39    5.40
  -6  -4   8   89.39    5.50
   6   4  -8   80.69    5.70
   6   4  -8   83.79    7.90
   6   4  -8   88.09    6.10
  -5  -4   8   13.20    2.70
  -5  -4   8   11.90    2.60
  -5  -4   8   12.50    2.80
   5   4  -8   11.00    2.80
   5   4  -8   13.40    3.00
  -5   4   8   12.60    1.70
   5   4  -8   17.40    4.10
  -4  -4   8   30.00    3.70
  -4  -4   8   28.40    3.60
  -4  -4   8   27.20    3.60
   4   4  -8   26.20    3.70
   4   4  -8   28.60    3.70
  -4   4   8   31.80    3.00
  -4   4   8   27.40    2.60
  -3  -4   8   76.09    4.70
  -3  -4   8   84.79    5.00
  -3   4   8   77.29    3.90
   3   4  -8   79.79    5.10
   3   4  -8   74.59    4.60
  -3   4   8   79.79    4.00
  -2  -4   8  124.29    5.90
  -2  -4   8  121.49    6.00
  -2  -4   8  125.39    5.70
   2   4  -8  119.89    5.40
  -2   4   8  122.69    5.30
   2   4  -8  121.79    6.10
  -2   4   8  118.79    5.00
  -1  -4   8  132.29    5.60
  -1  -4   8  141.79    6.10
  -1  -4   8  133.69    6.30
   1   4  -8  136.99    5.30
  -1   4   8  137.99    5.50
  -1   4   8  131.19    5.70
   1   4  -8  139.19    6.40
  -1   4   8  131.39    6.10
   0  -4   8  290.77    9.90
   0  -4   8  305.67    9.00
   0  -4   8  299.47    9.50
   0   4   8  295.97    9.40
   0   4  -8  287.67    8.00
   0   4   8  283.77    9.60
   0   4   8  304.77    9.00
   0   4  -8  297.97    9.70
   1  -4   8    1.90    1.30
   1  -4   8    1.70    1.60
   1  -4   8    1.10    1.40
   1   4   8    0.60    1.30
   1   4   8    0.60    1.40
   1   4   8   -1.60    1.00
  -1   4  -8    0.30    1.40
   2  -4   8   79.29    5.10
   2  -4   8   80.59    4.40
  -2  -4  -8   79.99    4.70
   2  -4   8   84.89    4.50
   2   4   8   85.19    4.70
  -2   4  -8   81.99    4.40
   2   4   8   91.09    5.10
   2   4   8   92.59    5.30
   3  -4   8    8.90    1.90
  -3  -4  -8   12.90    2.50
   3  -4   8   11.70    2.70
   3  -4   8   13.50    2.40
   3   4   8   19.10    3.00
   3   4   8   13.30    2.70
  -3   4  -8   16.50    2.20
   3   4   8   14.60    2.80
   4  -4   8   78.09    4.30
   4  -4   8   68.79    4.30
   4  -4   8   75.79    5.30
  -4  -4  -8   71.09    4.90
   4   4   8   73.79    5.10
   4   4   8   75.99    4.90
  -4   4  -8   75.09    3.40
  -4   4  -8   79.59    5.30
   4   4   8   73.29    5.20
   5  -4   8   82.39    4.90
  -5  -4  -8   83.99    5.50
   5  -4   8   82.49    5.70
   5   4   8   93.59    5.60
   5   4   8   88.59    5.80
  -5   4  -8   83.69    5.60
   5   4   8   94.69    5.80
   6  -4   8  211.48    9.60
  -6  -4  -8  223.58    9.40
   6  -4   8  232.98    8.60
   6   4   8  213.88    9.80
   6   4   8  226.08    9.20
   6   4   8  229.48    9.60
  -6   4  -8  228.98    9.70
   7  -4   8   96.99    6.70
  -7  -4  -8  103.59    6.70
   7   4   8   88.29    6.50
   7   4   8  111.89    7.30
  -7   4  -8   91.69    6.60
   7   4   8   93.99    6.00
  -8  -4  -8  104.49    7.10
   8  -4   8   97.59    7.10
   8   4   8  113.29    7.80
   8   4   8  102.09    6.40
  -8   4  -8  101.39    7.40
   8   4   8  105.69    7.20
  -9  -4  -8   93.09    7.00
   9  -4   8   91.89    7.20
   9   4   8   89.19    7.80
  -9   4  -8   86.29    8.10
   9   4   8   80.99    8.30
 -10  -4  -8  101.99    7.70
  10  -4   8  102.09    7.80
  10   4   8  106.59    9.90
 -10   4  -8   89.59    8.60
 -10  -5   8  137.09    8.70
  10   5  -8  118.19   10.60
  10   5  -8  143.49    9.20
  -9  -5   8   -2.00    2.40
  -9  -5   8   -1.60    2.00
   9   5  -8    0.90    3.10
   9   5  -8   -1.00    2.50
  -8  -5   8    5.60    2.70
  -8  -5   8    7.00    2.80
  -8  -5   8    3.40    2.40
   8   5  -8    1.70    2.40
   8   5  -8    3.30    3.10
  -7  -5   8   41.10    4.70
  -7  -5   8   33.50    4.80
  -7  -5   8   35.70    4.80
   7   5  -8   28.20    4.70
   7   5  -8   30.20    5.10
  -6  -5   8  115.59    6.70
  -6  -5   8  103.49    6.60
  -6  -5   8  107.59    6.70
   6   5  -8  114.59    7.30
   6   5  -8  110.29    7.00
  -5  -5   8   35.60    4.50
  -5  -5   8   29.00    4.30
  -5  -5   8   35.20    4.20
   5   5  -8   35.40    4.80
   5   5  -8   39.80    5.00
  -4  -5   8   16.10    2.90
  -4  -5   8   14.60    3.30
  -4  -5   8   14.70    3.00
   4   5  -8   17.50    3.30
   4   5  -8   10.40    2.90
  -4   5   8   14.90    2.20
  -3  -5   8   67.09    4.70
  -3  -5   8   75.39    5.50
  -3  -5   8   72.59    5.10
   3   5  -8   71.09    5.20
   3   5  -8   68.39    4.90
  -3   5   8   73.09    4.10
  -2  -5   8  108.49    5.90
  -2  -5   8   91.99    5.90
   2   5  -8   97.09    5.90
  -2   5   8  106.79    5.20
   2   5  -8   97.59    5.30
  -1  -5   8   79.69    5.10
  -1  -5   8   82.09    4.40
  -1  -5   8   69.49    5.20
   1  -5  -8   87.59    4.40
   1   5  -8   77.89    5.10
   1   5  -8   82.89    4.60
  -1   5   8   80.09    4.70
  -1   5   8   84.09    5.40
   0  -5   8  165.98    6.20
   0  -5  -8  166.78    6.50
   0  -5   8  155.58    7.60
   0  -5   8  164.08    7.20
   0   5  -8  149.88    7.00
   0   5   8  155.78    7.40
   0   5   8  164.38    6.20
   0   5   8  163.98    7.00
   1  -5   8    1.80    1.30
   1  -5   8    0.80    1.60
   1  -5   8    1.90    2.00
  -1  -5  -8    0.30    1.20
  -1   5  -8    2.00    1.70
   1   5   8   -1.40    1.30
   1   5   8    2.30    1.70
   1   5   8   -1.50    1.60
   2  -5   8   49.60    5.10
   2  -5   8   61.39    4.30
   2   5   8   57.49    4.20
  -2   5  -8   68.39    4.20
   2   5   8   68.59    4.80
   2   5   8   59.39    5.60
   3  -5   8  182.28    8.40
   3  -5   8  170.18    7.10
  -3  -5  -8  156.18    7.50
   3   5   8  171.78    7.80
  -3   5  -8  160.38    6.20
   3   5   8  164.78    7.20
   3   5   8  168.28    8.00
   4  -5   8    6.60    2.70
  -4  -5  -8    4.30    2.30
   4   5   8    4.30    2.50
   4   5   8    5.40    2.10
   4   5   8    8.30    2.60
  -5  -5  -8   34.80    4.70
   5  -5   8   31.20    4.40
   5   5   8   38.30    4.60
   5   5   8   38.00    5.10
   5   5   8   43.00    4.90
   6  -5   8   23.60    4.30
  -6  -5  -8   23.20    4.00
   6   5   8   29.00    4.40
   6   5   8   19.20    3.90
   6   5   8   27.60    4.40
   7  -5   8   54.99    6.30
  -7  -5  -8   62.39    6.40
   7   5   8   60.49    6.10
   7   5   8   63.09    6.60
   7   5   8   60.49    6.60
  -8  -5  -8   59.99    6.60
   8  -5   8   69.59    7.20
   8   5   8   53.49    6.10
   8   5   8   50.59    6.20
   8   5   8   66.99    7.30
   9  -5   8   13.10    3.90
  -9  -5  -8   12.60    4.10
   9   5   8   13.70    4.00
   9   5   8   11.50    3.90
  10  -5   8   62.29    7.30
 -10  -5  -8   70.39    7.70
  10   5   8   64.39    7.60
  -9  -6   8    5.50    3.30
  -9  -6   8   11.60    3.40
  -9  -6   8    6.40    3.00
   9   6  -8    6.60    3.50
   9   6  -8    9.40    4.30
  -8  -6   8   -1.60    2.60
  -8  -6   8    1.20    2.20
  -8  -6   8    6.70    2.90
   8   6  -8    0.70    2.80
   8   6  -8    4.20    3.30
  -7  -6   8   13.80    3.20
  -7  -6   8   17.80    4.00
  -7  -6   8   23.40    4.30
   7   6  -8   12.50    4.10
   7   6  -8   17.20    4.10
  -6  -6   8   20.90    4.20
  -6  -6   8   16.30    4.00
  -6  -6   8   26.40    4.00
   6   6  -8   14.90    4.00
   6   6  -8   17.80    4.10
  -5  -6   8   14.20    3.20
  -5  -6   8   15.40    3.80
  -5  -6   8   19.10    3.80
   5   6  -8   14.20    3.80
   5   6  -8   12.30    3.70
  -4  -6   8   46.60    4.80
  -4  -6   8   39.70    5.40
  -4  -6   8   53.69    5.70
   4   6  -8   47.50    5.70
  -4   6   8   50.99    3.40
   4   6  -8   46.40    5.30
  -3  -6   8   58.69    5.20
  -3  -6   8   57.09    5.90
  -3  -6   8   55.09    6.00
   3   6  -8   50.19    5.50
   3   6  -8   52.99    5.30
  -3   6   8   52.69    3.80
  -2  -6   8   73.79    4.80
  -2  -6   8   70.59    6.30
  -2  -6   8   59.99    6.10
  -2   6   8   68.39    4.40
   2   6  -8   55.69    5.80
   2   6  -8   68.09    5.00
  -1  -6   8   56.99    6.00
  -1  -6   8   54.29    5.50
  -1   6   8   56.99    4.30
  -1   6   8   49.99    5.40
   1   6  -8   56.99    5.70
   0  -6   8   13.70    3.00
   0  -6   8   10.80    3.30
   0  -6  -8    5.90    2.10
   0   6  -8    7.00    2.50
   0   6   8    7.70    2.80
   0   6   8   11.50    2.70
   1  -6   8   19.10    3.30
   1  -6   8   19.40    4.00
  -1  -6  -8   23.70    3.50
   1   6   8   21.30    4.00
   1   6   8   21.60    3.50
  -1   6  -8   20.70    3.40
   2  -6   8  105.59    6.20
  -2  -6  -8   98.09    6.10
   2  -6   8   89.19    6.60
  -2   6  -8  103.59    5.50
   2   6   8   92.19    6.50
   2   6   8   99.69    6.20
   3  -6   8   11.30    2.70
   3  -6   8    9.40    3.20
  -3  -6  -8   10.30    3.00
   3   6   8    8.20    3.10
   3   6   8   14.30    3.20
  -3   6  -8    6.80    1.90
   4  -6   8   53.19    6.20
  -4  -6  -8   34.90    4.90
   4   6   8   42.70    5.10
   4   6   8   37.60    5.40
  -5  -6  -8   21.90    4.10
   5  -6   8   27.00    4.80
   5   6   8   30.80    4.90
   5   6   8   27.20    4.30
   5   6   8   33.30    4.90
   6  -6   8   36.60    5.40
  -6  -6  -8   46.90    5.90
   6   6   8   48.00    6.20
   6   6   8   47.70    5.70
   6   6   8   44.40    5.40
   7  -6   8   22.30    4.70
  -7  -6  -8   17.60    4.00
   7   6   8   20.50    4.60
   7   6   8   22.30    4.40
   7   6   8   25.10    4.80
   8  -6   8   84.89    8.20
  -8  -6  -8   97.19    8.90
   8   6   8   74.29    7.50
   8   6   8   86.29    8.40
   8   6   8   87.69    7.90
   9  -6   8    4.30    3.50
  -9  -6  -8   10.20    3.90
   9   6   8   10.90    3.80
   9   6   8    5.10    4.20
   9   6   8    9.40    4.20
  -8  -7   8    4.30    3.00
  -8  -7   8    4.60    3.20
  -8  -7   8    9.30    3.90
   8   7  -8    1.90    3.80
   8   7  -8    5.20    3.50
  -7  -7   8   18.10    4.00
  -7  -7   8   19.00    4.60
  -7  -7   8   15.10    3.70
   7   7  -8   11.60    4.30
   7   7  -8   11.60    4.60
  -6  -7   8    7.80    3.90
  -6  -7   8   12.60    3.80
  -6  -7   8   11.10    3.30
   6   7  -8   12.90    4.20
   6   7  -8    9.40    3.90
  -5  -7   8    7.50    3.30
  -5  -7   8    6.70    2.70
  -5  -7   8    4.10    3.30
   5   7  -8    8.30    3.80
   5   7  -8   14.80    4.20
  -4  -7   8  140.39    8.90
  -4  -7   8  150.98    7.50
  -4  -7   8  149.99    8.70
   4   7  -8  141.19    8.40
   4   7  -8  132.49    8.50
  -3  -7   8   27.00    3.80
  -3  -7   8   26.00    4.60
  -3  -7   8   28.90    5.30
  -3   7   8   23.50    3.20
   3   7  -8   19.40    4.20
   3   7  -8   19.10    4.30
  -2  -7   8   81.19    5.60
  -2  -7   8   83.89    6.40
  -2  -7   8   92.19    8.20
  -2   7   8   81.69    5.30
   2   7  -8   75.39    7.00
  -1  -7   8    6.00    3.20
  -1  -7   8    5.60    2.70
   1   7  -8    8.10    2.80
  -1   7   8   11.20    3.40
  -1   7   8    8.00    2.60
   0  -7  -8   95.89   10.00
   0  -7   8   80.09    6.20
   0  -7   8   75.39    7.60
   0   7   8   88.49    5.90
   0   7  -8   83.69    6.10
   0   7   8  100.99    6.90
   1  -7   8   40.30    5.70
  -1  -7  -8   43.50    5.10
   1  -7   8   36.00    4.90
   1   7   8   43.40    5.10
   1   7   8   38.70    5.30
  -1   7  -8   39.80    4.50
   2  -7   8   62.19    6.10
  -2  -7  -8   56.49    5.70
   2  -7   8   52.59    6.40
   2   7   8   45.10    5.80
  -2   7  -8   50.69    4.80
   2   7   8   56.49    5.90
  -3  -7  -8   38.20    5.20
   3  -7   8   33.50    5.50
   3   7   8   46.50    5.60
   3   7   8   31.70    5.10
  -4  -7  -8    5.20    3.20
   4  -7   8    5.70    3.20
   4   7   8    4.10    2.80
   4   7   8    9.50    3.60
   5  -7   8    7.90    4.00
  -5  -7  -8    5.90    3.30
   5   7   8   12.80    3.60
   5   7   8    8.50    3.70
   6  -7   8  142.19    9.40
  -6  -7  -8  138.49    9.00
   6   7   8  139.09    8.90
   6   7   8  127.89    9.00
  -7  -7  -8   13.60    4.30
   7  -7   8   17.20    4.80
   7   7   8   12.00    4.10
   7   7   8    9.20    3.90
  -6  -8   8   60.39    7.10
  -6  -8   8   71.99    8.40
   6   8  -8   63.59    7.90
   6   8  -8   61.79    7.70
  -5  -8   8   13.20    4.10
  -5  -8   8    8.10    4.10
   5   8  -8   14.20    4.20
  -4  -8   8  148.09    9.30
  -4  -8   8  145.29    9.70
   4   8  -8  145.59    9.40
  -3  -8   8   61.39    7.50
  -3  -8   8   94.39    8.70
   3   8  -8   67.29    7.20
  -2  -8   8    1.10    3.60
  -2  -8   8    5.90    3.30
   2   8  -8    7.50    3.20
  -2   8   8    7.80    2.50
  -1  -8   8   95.79    7.30
  -1  -8   8   85.39    8.50
   1   8  -8   82.49    7.40
   0  -8   8   28.90    5.50
   0  -8   8   11.60    4.00
   0   8   8   21.40    4.30
   0   8   8   12.60    3.10
   0   8  -8   13.70    3.60
   1  -8   8   16.20    4.70
   1  -8   8   16.10    4.00
   1   8   8   12.30    3.60
   1   8   8   15.70    4.00
  -1   8  -8   15.70    3.50
   2  -8   8   77.29    7.50
  -2  -8  -8   69.99    7.00
   2  -8   8   82.39    8.60
   2   8   8   64.29    7.30
   2   8   8   66.79    6.90
  -3  -8  -8   -0.80    2.90
   3  -8   8    0.00    2.90
   3   8   8    0.60    2.90
   3   8   8    1.40    2.60
   4  -8   8   49.40    7.20
  -4  -8  -8   64.79    7.30
   4   8   8   71.29    7.40
   4   8   8   65.79    7.70
  -5  -8  -8   17.30    4.50
   5  -8   8    7.00    4.30
   5   8   8   13.40    3.90
   5   8   8    8.10    3.70
  -2  -9   8    7.50    4.30
  -2  -9   8   16.40    4.70
  -1  -9   8   30.30    6.10
  -1  -9   8   35.90    6.20
  -1   9   8   26.70    4.20
   1   9  -8   30.30    4.90
   0  -9   8   80.99    8.30
   0  -9   8   78.39    9.10
   0   9  -8   80.29    7.10
   0   9   8   82.89    7.30
   1  -9   8   46.30    6.60
   1  -9   8   38.00    6.40
   1   9   8   48.80    5.70
   1   9   8   48.20    6.80
  12   0  -9  118.99   11.30
  12   0  -9  137.99   10.00
 -12   0   9  139.99    9.00
 -11   0   9   25.10    4.60
  11   0  -9   16.00    4.30
  11   0  -9   21.10    5.20
  10   0  -9   90.59    8.80
 -10   0   9   76.99    7.10
  10   0  -9   78.49    8.00
  -9   0   9    1.20    2.30
   9   0  -9   -1.10    2.30
  -8   0   9   19.60    3.40
   8   0  -9   27.70    4.60
   7   0  -9   10.80    3.20
  -7   0   9   11.50    2.60
  -7   0   9    9.50    1.60
   6   0  -9  254.17   10.40
  -6   0   9  259.07    9.20
  -6   0   9  275.87    7.80
  -5   0   9    9.50    1.70
  -5   0   9   13.00    2.70
  -5   0   9   15.10    2.50
   5   0  -9   19.90    3.20
  -4   0   9  962.20   20.30
  -4   0   9  932.11   21.00
   4   0  -9  931.71   22.60
  -4   0   9  949.40   22.00
  -3   0   9   23.70    3.00
  -3   0   9   21.40    1.30
   3   0  -9   20.60    2.80
  -3   0   9   25.20    2.50
  -2   0   9  414.16   10.60
  -2   0   9  407.16   11.70
   2   0  -9  415.46   11.50
  -2   0   9  405.06    8.90
   1   0  -9  475.85    9.60
  -1   0   9  463.95   11.60
  -1   0   9  469.75   12.60
  -1   0   9  473.15   10.40
   1   0  -9  447.26   11.80
   0   0  -9  282.07    8.00
   0   0   9  301.47    8.40
   0   0   9  291.17    9.20
   0   0  -9  288.27    7.00
  -1   0  -9  105.49    3.80
   1   0   9   99.09    5.10
   1   0   9  107.29    4.50
  -1   0  -9  109.09    4.00
   2   0   9   10.70    1.80
  -2   0  -9   10.60    1.80
   2   0   9    8.20    2.10
  -3   0  -9   84.09    4.10
   3   0   9   91.19    4.30
   3   0   9   84.29    4.90
   4   0   9   50.49    3.20
  -4   0  -9   49.50    3.40
   4   0   9   58.19    4.40
   5   0   9   63.09    3.60
   5   0   9   55.59    5.30
  -5   0  -9   67.69    4.20
   6   0   9    9.00    2.50
  -6   0  -9   10.70    2.40
  -7   0  -9   25.50    3.70
   7   0   9   30.10    4.40
  -8   0  -9   15.20    3.30
   8   0   9    9.30    3.20
  -9   0  -9   12.50    3.20
   9   0   9    8.90    3.50
  10   0   9   70.49    7.80
 -10   0  -9   60.39    6.60
  11   0   9    0.30    2.90
 -11   0  -9    2.80    2.70
  12  -1  -9  119.39   11.10
 -12  -1   9  134.09    9.30
  12  -1  -9  115.29   10.60
 -12   1   9  122.39    8.70
  12   1  -9  132.49   11.60
  12   1  -9   99.39    9.90
  11  -1  -9   45.40    6.80
 -11  -1   9   42.80    5.80
  11   1  -9   41.90    6.60
  11   1  -9   32.00    5.70
 -11   1   9   32.30    5.00
  10  -1  -9   22.10    4.90
 -10  -1   9   24.50    4.40
  10   1  -9   28.80    5.50
  10   1  -9   22.40    4.80
 -10   1   9   25.50    4.40
  -9  -1   9   71.99    6.60
   9  -1  -9   71.39    7.50
   9   1  -9   67.59    7.00
  -9   1   9   85.09    5.80
   9   1  -9   88.09    8.40
  -8  -1   9  125.49    4.90
   8  -1  -9  121.79    7.90
  -8  -1   9  133.69    7.20
   8   1  -9  120.59    8.10
  -8   1   9  132.99    6.90
   8   1  -9  126.69    7.80
   7  -1  -9    2.10    2.10
  -7  -1   9    3.20    1.40
  -7  -1   9    1.50    1.90
   7   1  -9   -1.50    1.80
   7   1  -9    1.40    2.20
  -7   1   9    0.70    1.50
  -6  -1   9  264.97    9.50
   6  -1  -9  265.77   10.60
   6   1  -9  259.77   10.70
  -6   1   9  280.77    9.20
  -6   1   9  271.67    7.40
  -5  -1   9   10.50    2.50
  -5  -1   9   10.50    2.00
  -5  -1   9   10.90    2.40
   5  -1  -9   11.50    2.70
  -5   1   9    8.10    2.30
  -5   1   9   11.40    2.20
   5   1  -9   13.30    2.90
  -5   1   9   10.50    1.70
  -4  -1   9   87.69    3.30
   4  -1  -9   80.99    5.10
  -4  -1   9   77.89    4.80
  -4  -1   9   80.29    4.10
  -4  -1   9   85.09    4.70
  -4   1   9   88.59    4.90
   4   1  -9   87.89    5.50
  -4   1   9   85.99    4.30
  -4   1   9   83.29    3.80
   3  -1  -9  188.18    7.30
  -3  -1   9  172.68    5.20
  -3  -1   9  177.78    6.20
  -3  -1   9  161.68    6.80
  -3   1   9  176.88    5.90
   3   1  -9  180.28    7.40
  -3   1   9  166.08    6.70
  -2  -1   9   59.39    4.10
   2  -1  -9   60.09    1.90
  -2  -1   9   59.79    3.40
   2  -1  -9   65.49    3.90
  -2  -1   9   54.39    2.80
  -2   1   9   54.39    3.20
  -2   1   9   59.49    4.00
   2   1  -9   59.39    4.10
  -2   1   9   60.29    1.90
   1  -1  -9  211.78    5.30
   1  -1  -9  206.38    6.90
  -1  -1   9  199.58    6.10
  -1  -1   9  220.88    7.00
  -1  -1   9  199.18    7.50
   1   1  -9  218.28    5.30
  -1   1   9  222.78    7.70
   1   1  -9  210.58    7.40
  -1   1   9  215.88    6.80
   0  -1   9  210.68    6.90
   0  -1   9  224.98    7.90
   0  -1  -9  219.58    6.60
   0  -1   9  226.78    6.70
   0  -1  -9  214.68    5.90
   0   1  -9  223.68    6.00
   0   1   9  232.98    7.20
   0   1   9  225.08    7.90
   0   1  -9  231.68    7.30
   1  -1   9  404.46   11.50
  -1  -1  -9  394.76    9.80
  -1  -1  -9  414.86    9.30
   1  -1   9  390.06   10.40
   1   1   9  398.66   11.50
   1   1   9  393.76   10.60
  -1   1  -9  402.46    9.70
   2  -1   9  811.02   18.20
  -2  -1  -9  826.22   18.00
   2  -1   9  842.32   19.60
   2   1   9  844.72   19.80
   2   1   9  817.72   18.50
   2   1   9  819.92   16.90
  -2   1  -9  794.02   17.80
  -3  -1  -9   28.20    2.90
   3  -1   9   29.20    2.90
   3  -1   9   23.20    3.10
  -3   1  -9   24.30    2.70
   3   1   9   26.00    2.80
   3   1   9   27.50    3.50
   3   1   9   28.20    2.00
   4  -1   9  141.79    5.40
   4  -1   9  150.08    6.80
  -4  -1  -9  133.69    5.80
   4   1   9  140.79    5.80
   4   1   9  149.88    4.90
  -4   1  -9  153.18    6.20
   4   1   9  147.29    6.90
  -5  -1  -9   17.10    2.70
   5  -1   9   19.10    3.20
   5  -1   9   24.70    2.60
   5   1   9   22.50    3.50
   5   1   9   24.00    2.90
  -5   1  -9   24.80    3.20
  -6  -1  -9   88.39    5.30
   6  -1   9   96.39    6.00
   6   1   9   97.29    4.90
  -6   1  -9   93.59    5.40
   6   1   9   88.29    6.10
   7  -1   9   47.90    5.20
  -7  -1  -9   46.30    4.90
   7   1   9   53.19    5.70
  -7   1  -9   43.50    4.70
  -8  -1  -9  163.58    8.10
   8  -1   9  163.28    8.70
  -8   1  -9  167.88    8.40
   8   1   9  173.68    9.30
   9  -1   9   11.00    3.50
  -9  -1  -9   15.60    3.40
   9   1   9   15.50    4.10
  -9   1  -9   12.90    3.40
  10  -1   9   12.00    3.80
 -10  -1  -9    4.60    2.80
  10   1   9    4.40    3.30
 -10   1  -9    4.10    2.80
  11  -1   9    7.20    3.80
 -11  -1  -9   12.80    3.80
 -11   1  -9    4.00    3.20
  11   1   9   13.90    4.80
  12  -2  -9  219.08   12.90
 -12  -2   9  212.68   11.50
  12   2  -9  217.38   12.50
  12   2  -9  196.08   12.70
 -11  -2   9   15.00    4.00
  11  -2  -9   14.40    4.60
  11   2  -9    9.30    4.30
  11   2  -9   13.70    4.70
 -11   2   9   16.60    4.00
  10  -2  -9   57.99    7.20
 -10  -2   9   64.19    6.60
  10   2  -9   71.59    7.60
  10   2  -9   78.89    8.60
 -10   2   9   65.89    6.30
  -9  -2   9   42.00    5.40
   9  -2  -9   37.90    5.70
   9   2  -9   35.30    5.30
   9   2  -9   58.09    7.30
  -9   2   9   41.70    4.70
  -8  -2   9   36.90    3.50
   8  -2  -9   44.10    5.80
  -8  -2   9   41.00    5.00
   8   2  -9   42.10    5.30
  -8   2   9   33.80    3.90
   8   2  -9   47.20    4.90
   8   2  -9   36.70    5.50
  -7  -2   9  200.08    8.80
   7  -2  -9  211.88   10.00
  -7  -2   9  206.28    7.50
  -7   2   9  211.18    8.00
   7   2  -9  215.48   10.50
   7   2  -9  203.68    9.40
  -6  -2   9  385.16   12.30
   6  -2  -9  418.86   13.90
  -6  -2   9  401.86   11.40
  -6   2   9  404.66    9.50
   6   2  -9  380.76   14.00
   6   2  -9  390.56   12.90
  -6   2   9  400.26   11.40
  -5  -2   9  130.69    6.30
  -5  -2   9  132.59    5.80
  -5  -2   9  140.99    5.20
  -5   2   9  127.79    4.60
  -5   2   9  129.59    6.00
   5   2  -9  139.59    7.60
   5   2  -9  123.49    6.30
  -5   2   9  124.49    5.40
  -4  -2   9  216.88    8.10
  -4  -2   9  190.18    6.40
  -4  -2   9  193.48    7.10
  -4  -2   9  206.38    7.70
   4   2  -9  188.08    8.50
  -4   2   9  204.68    6.70
  -4   2   9  206.98    7.60
   4   2  -9  197.78    7.50
  -4   2   9  199.08    6.30
  -3  -2   9   27.90    3.00
  -3  -2   9   25.00    3.20
  -3  -2   9   28.90    2.70
  -3   2   9   29.70    2.70
   3   2  -9   28.40    3.00
  -3   2   9   30.90    2.80
  -3   2   9   24.10    3.00
   3   2  -9   22.80    3.40
   2  -2  -9  428.56    9.40
  -2  -2   9  427.86   10.80
  -2  -2   9  419.16   11.30
  -2  -2   9  403.16   11.80
  -2   2   9  407.86   10.80
   2   2  -9  434.56   10.70
  -2   2   9  416.46   11.70
   2   2  -9  415.16   12.50
  -1  -2   9  124.89    5.20
  -1  -2   9  129.39    5.10
  -1  -2   9  121.99    5.70
   1  -2  -9  131.29    4.30
   1   2  -9  126.19    6.00
  -1   2   9  121.09    5.50
   1   2  -9  128.19    4.30
  -1   2   9  121.79    5.00
   0  -2   9  223.68    7.20
   0  -2   9  220.88    7.20
   0  -2   9  210.88    7.70
   0  -2  -9  224.18    6.50
   0   2   9  226.88    7.30
   0   2  -9  226.38    6.40
   0   2   9  220.98    7.80
   0   2  -9  214.68    5.30
   1  -2   9  358.56   10.80
   1  -2   9  366.26   10.10
   1  -2   9  368.66   10.40
  -1  -2  -9  364.76    9.70
   1   2   9  377.76    9.80
  -1   2  -9  365.46    9.60
   1   2   9  403.76   10.80
   1   2   9  370.36   11.00
   2  -2   9 1080.29   24.00
   2  -2   9 1067.39   24.00
  -2  -2  -9 1103.19   23.10
   2  -2   9 1100.69   23.10
   2   2   9 1075.79   23.70
   2   2   9 1070.39   22.60
   2   2   9 1066.19   24.50
  -2   2  -9 1070.39   23.00
  -3  -2  -9   38.70    3.50
   3  -2   9   41.40    3.00
   3  -2   9   38.30    3.90
   3   2   9   40.40    3.70
   3   2   9   37.40    4.00
   3   2   9   34.90    3.10
  -3   2  -9   39.60    3.50
   4  -2   9  134.09    6.30
   4  -2   9  128.69    5.20
  -4  -2  -9  146.49    6.20
  -4   2  -9  133.09    4.90
   4   2   9  132.19    6.80
   4   2   9  127.99    5.40
   4   2   9  132.29    5.80
  -4   2  -9  131.59    5.90
   5  -2   9  107.79    5.90
  -5  -2  -9  105.09    5.60
   5  -2   9   94.59    4.50
   5   2   9  108.69    5.30
   5   2   9  102.29    5.00
  -5   2  -9  106.09    4.00
  -5   2  -9  111.29    5.70
   5   2   9  103.19    6.20
  -6  -2  -9  182.78    7.80
   6  -2   9  171.48    8.00
  -6   2  -9  188.98    7.90
   6   2   9  163.58    6.70
   6   2   9  160.08    7.00
   6   2   9  159.38    8.40
   7  -2   9   34.00    4.40
  -7  -2  -9   45.10    5.00
  -7   2  -9   40.60    4.80
   7   2   9   41.10    5.30
   7   2   9   38.70    4.30
  -8  -2  -9  137.09    7.50
   8  -2   9  138.89    7.80
   8   2   9  138.39    8.50
  -8   2  -9  129.29    7.50
  -9  -2  -9  178.18    9.00
   9  -2   9  177.68    9.20
   9   2   9  149.09    9.60
  -9   2  -9  156.98    8.80
 -10  -2  -9   35.30    5.30
  10  -2   9   25.80    4.90
  10   2   9   47.40    6.70
 -10   2  -9   30.60    5.20
  11  -2   9   -0.90    2.60
 -11  -2  -9   -1.40    2.50
 -11   2  -9    2.80    3.20
  11   2   9    0.50    3.20
  12  -3  -9    0.90    3.90
 -12  -3   9    2.90    3.30
  12   3  -9    7.00    5.00
  12   3  -9   -1.40    3.60
 -11  -3   9   67.29    7.40
  11  -3  -9   62.89    8.20
  11   3  -9   57.99    8.20
  11   3  -9   61.89    8.00
 -10  -3   9    3.30    2.80
  10  -3  -9    0.90    3.10
  10   3  -9    1.50    3.00
  10   3  -9   -1.70    3.30
  -9  -3   9   38.90    5.30
   9  -3  -9   36.40    5.80
   9   3  -9   39.10    5.10
   9   3  -9   40.50    5.80
   9   3  -9   40.30    6.30
  -8  -3   9  167.48    7.00
  -8  -3   9  165.68    8.60
   8   3  -9  143.79    8.60
   8   3  -9  171.28   10.20
   8   3  -9  181.98    8.50
  -8   3   9  165.98    7.30
  -7  -3   9   91.29    6.10
  -7  -3   9   82.89    5.00
   7   3  -9   92.69    8.50
   7   3  -9   99.09    6.80
  -7   3   9   94.39    5.00
   7   3  -9   93.89    6.20
  -6  -3   9   39.90    4.00
  -6  -3   9   33.20    4.10
  -6  -3   9   41.40    3.90
   6   3  -9   40.00    5.40
   6   3  -9   41.10    4.90
  -6   3   9   35.70    3.40
   6   3  -9   34.80    4.10
  -5  -3   9   48.10    4.30
  -5  -3   9   45.70    4.50
  -5  -3   9   47.40    4.10
  -5   3   9   41.10    3.90
  -5   3   9   44.60    2.70
   5   3  -9   43.10    5.40
  -5   3   9   46.20    3.20
   5   3  -9   41.20    4.50
   5   3  -9   43.40    4.50
  -4  -3   9   67.19    4.60
  -4  -3   9   70.59    4.40
  -4  -3   9   73.99    4.70
  -4  -3   9   63.49    4.20
  -4   3   9   66.99    3.40
  -4   3   9   67.89    4.30
  -4   3   9   67.99    3.60
   4   3  -9   64.19    6.10
   4   3  -9   69.49    4.60
  -3  -3   9   22.60    2.90
  -3  -3   9   23.20    2.90
  -3  -3   9   22.90    3.10
  -3   3   9   17.70    2.60
   3   3  -9   24.50    3.80
  -3   3   9   26.70    2.70
   3   3  -9   24.80    2.90
  -3   3   9   18.70    2.00
  -2  -3   9  188.48    7.30
  -2  -3   9  196.68    7.10
  -2  -3   9  204.28    7.40
  -2   3   9  184.08    6.60
  -2   3   9  182.08    6.90
   2   3  -9  190.78    6.50
  -1  -3   9  164.68    6.60
  -1  -3   9  179.38    6.90
  -1  -3   9  184.48    6.90
  -1   3   9  181.68    6.60
  -1   3   9  172.98    6.70
   1   3  -9  170.68    5.50
   0  -3   9   54.89    3.90
   0  -3   9   63.59    3.90
   0  -3  -9   55.19    3.30
   0  -3   9   54.59    3.80
   0   3   9   55.59    3.70
   0   3   9   58.89    4.00
   0   3   9   55.49    3.60
   1  -3   9  216.78    7.50
   1  -3   9  206.48    7.60
   1  -3   9  218.38    8.00
  -1  -3  -9  227.78    7.40
   1   3   9  224.88    8.00
   1   3   9  213.48    7.50
   1   3   9  220.88    7.80
  -1   3  -9  227.58    7.70
   2  -3   9  202.68    7.90
  -2  -3  -9  206.58    7.40
   2  -3   9  213.88    7.80
   2  -3   9  204.58    7.10
   2   3   9  216.28    7.80
   2   3   9  218.98    7.50
   2   3   9  214.38    8.10
  -2   3  -9  203.18    7.30
  -2   3  -9  211.08    7.30
   3  -3   9  124.89    5.30
  -3  -3  -9  123.49    5.80
   3  -3   9  127.19    6.30
   3  -3   9  118.39    5.70
  -3   3  -9  117.59    5.60
  -3   3  -9  118.69    5.00
   3   3   9  122.29    6.30
   3   3   9  117.79    5.50
   3   3   9  122.89    5.80
   4  -3   9   64.59    4.50
   4  -3   9   69.79    4.90
   4  -3   9   68.09    3.90
  -4  -3  -9   65.79    4.40
  -4   3  -9   61.59    4.40
   4   3   9   68.59    4.40
   4   3   9   62.19    4.40
   4   3   9   72.09    5.10
  -4   3  -9   67.39    3.40
   5  -3   9   30.60    3.80
   5  -3   9   30.80    4.00
  -5  -3  -9   30.00    3.70
   5   3   9   31.30    4.30
  -5   3  -9   27.90    3.70
   5   3   9   28.90    3.70
   5   3   9   29.20    3.70
  -6  -3  -9   36.90    4.50
   6  -3   9   27.20    3.80
   6  -3   9   31.20    4.20
  -6   3  -9   32.10    4.20
   6   3   9   28.10    3.70
   6   3   9   18.20    3.70
   6   3   9   32.50    4.00
   7  -3   9  277.27   10.50
  -7  -3  -9  254.37   10.40
   7  -3   9  255.37   10.90
   7   3   9  264.27   11.40
   7   3   9  270.47   10.10
   7   3   9  260.37    9.90
  -7   3  -9  263.47   10.70
   8  -3   9   28.20    4.70
   8  -3   9   35.10    4.80
  -8  -3  -9   29.20    4.40
   8   3   9   36.30    5.40
  -8   3  -9   26.40    4.50
  -9  -3  -9   21.70    4.30
   9  -3   9   33.10    5.20
   9   3   9   25.00    5.10
  -9   3  -9   27.80    5.00
  10  -3   9   65.49    7.30
 -10  -3  -9   60.49    6.90
  10  -3   9   66.09    6.90
  10   3   9   60.29    7.70
 -10   3  -9   68.49    7.50
  11  -3   9   31.70    5.40
 -11  -3  -9   38.40    6.00
 -11   3  -9   39.10    6.10
  11   3   9   37.70    6.70
 -11  -4   9    7.30    3.70
  11  -4  -9    2.70    3.80
  11   4  -9    4.40    4.40
  11   4  -9    1.20    3.50
  10  -4  -9   24.40    5.60
 -10  -4   9   28.20    5.10
  10   4  -9   30.00    5.60
  10   4  -9   41.80    7.10
  -9  -4   9   13.40    2.80
  -9  -4   9   18.50    4.00
   9   4  -9   14.80    4.40
   9   4  -9   11.90    4.40
   9   4  -9   12.10    3.60
  -8  -4   9   20.00    3.40
  -8  -4   9   27.20    4.40
   8   4  -9   24.90    4.80
   8   4  -9   24.00    4.40
   8   4  -9   19.90    4.90
  -7  -4   9   28.60    4.00
  -7  -4   9   28.40    4.20
  -7  -4   9   34.10    4.20
   7   4  -9   22.50    4.10
   7   4  -9   22.60    4.10
   7   4  -9   21.10    4.70
  -6  -4   9   97.99    5.80
  -6  -4   9   86.99    5.60
  -6  -4   9   96.99    6.10
   6   4  -9  118.39    6.90
   6   4  -9   94.59    8.50
   6   4  -9   91.69    6.30
  -5  -4   9  131.39    6.90
  -5  -4   9  140.19    6.80
  -5  -4   9  129.79    6.60
   5   4  -9  142.29    7.40
   5   4  -9  147.99    7.40
   5   4  -9  131.99    8.50
  -5   4   9  142.59    5.00
  -4  -4   9   49.70    4.80
  -4  -4   9   57.89    5.10
  -4  -4   9   58.29    4.40
   4   4  -9   57.59    5.40
   4   4  -9   61.59    4.60
  -4   4   9   56.39    3.80
  -4   4   9   61.89    3.50
  -3  -4   9    5.10    2.00
  -3  -4   9    4.70    1.90
  -3  -4   9    2.50    1.90
   3   4  -9    2.70    1.80
  -3   4   9    4.50    1.60
  -3   4   9    4.70    1.70
   3   4  -9    6.20    2.20
  -2  -4   9   55.09    4.10
  -2  -4   9   56.89    4.30
  -2  -4   9   56.99    4.10
   2   4  -9   50.09    3.60
   2   4  -9   54.79    5.00
  -2   4   9   57.79    3.90
  -2   4   9   60.69    3.80
  -1  -4   9  524.05   14.20
  -1  -4   9  562.74   14.90
  -1  -4   9  557.44   15.20
   1   4  -9  588.04   15.50
  -1   4   9  540.15   14.20
   1   4  -9  526.45   13.60
  -1   4   9  542.15   14.00
   0  -4   9  158.18    6.50
   0  -4   9  151.68    6.60
   0  -4   9  148.49    7.00
   0   4  -9  149.69    6.80
   0   4   9  165.68    6.90
   0   4   9  159.48    6.50
   0   4   9  157.18    6.60
   1  -4   9  191.68    8.00
  -1  -4  -9  185.48    7.20
   1  -4   9  173.38    7.00
   1  -4   9  191.28    7.20
   1   4   9  179.98    7.50
   1   4   9  175.88    7.10
  -1   4  -9  175.88    7.10
   1   4   9  178.38    7.30
   2  -4   9  195.08    7.30
   2  -4   9  195.08    8.20
   2  -4   9  185.28    7.20
  -2  -4  -9  184.38    7.40
  -2   4  -9  199.08    7.20
   2   4   9  196.58    7.80
   2   4   9  194.48    7.80
   2   4   9  185.98    7.70
   3  -4   9   13.00    2.40
   3  -4   9   10.80    2.40
   3  -4   9    7.90    2.40
  -3  -4  -9    6.10    2.20
   3   4   9   12.90    2.90
   3   4   9   17.40    3.10
   3   4   9   10.50    2.50
  -3   4  -9   10.80    2.00
   4  -4   9  152.68    6.30
   4  -4   9  146.49    7.50
  -4  -4  -9  165.68    7.50
   4  -4   9  147.39    6.60
   4   4   9  145.89    7.30
  -4   4  -9  153.58    7.40
  -4   4  -9  145.29    5.30
   4   4   9  152.08    7.20
   4   4   9  151.08    7.20
  -5  -4  -9   15.10    3.10
   5  -4   9   16.10    3.50
   5  -4   9   12.10    2.60
   5   4   9   16.50    3.20
  -5   4  -9   14.50    3.20
   5   4   9   13.00    3.10
   5   4   9   12.20    2.90
   6  -4   9   -0.80    1.60
   6  -4   9    3.80    2.40
  -6  -4  -9    0.50    2.10
   6   4   9    1.70    2.20
  -6   4  -9    0.60    2.00
   6   4   9   -2.60    1.80
   6   4   9   -1.20    2.00
   7  -4   9  128.09    7.90
  -7  -4  -9  125.49    7.70
  -7   4  -9  140.59    8.10
   7   4   9  138.89    7.60
   7   4   9  133.69    7.70
   7   4   9  119.59    7.80
   8  -4   9    3.60    2.80
  -8  -4  -9   -0.20    2.00
   8   4   9    0.20    2.20
  -8   4  -9    1.00    2.60
   8   4   9   -1.10    2.30
   8   4   9    1.10    2.80
   9  -4   9   50.09    6.30
  -9  -4  -9   43.90    5.90
  -9   4  -9   49.00    6.10
   9   4   9   34.10    5.80
 -10  -4  -9   12.40    4.10
  10  -4   9    9.40    3.80
  10   4   9   10.60    4.30
 -10   4  -9    9.30    3.90
 -10  -5   9   36.00    5.40
  10   5  -9   24.80    5.60
  10   5  -9   37.20    6.20
  -9  -5   9   99.99    6.50
  -9  -5   9  108.09    7.90
   9   5  -9   93.69    9.30
   9   5  -9  106.09    8.10
  -8  -5   9    9.00    4.40
  -8  -5   9   10.10    3.10
  -8  -5   9   12.60    3.50
   8   5  -9   12.40    4.10
   8   5  -9    9.00    3.30
  -7  -5   9   37.70    4.90
  -7  -5   9   28.50    4.50
  -7  -5   9   32.50    4.50
   7   5  -9   39.00    5.30
   7   5  -9   45.20    5.90
  -6  -5   9  166.38    8.40
  -6  -5   9  145.09    7.80
  -6  -5   9  163.88    8.20
   6   5  -9  172.28    9.00
   6   5  -9  178.38    9.00
  -5  -5   9   32.20    4.30
  -5  -5   9   36.20    4.60
  -5  -5   9   33.70    4.40
   5   5  -9   33.10    4.70
   5   5  -9   33.00    4.50
  -4  -5   9   28.90    3.80
  -4  -5   9   28.90    4.10
  -4  -5   9   24.60    4.10
   4   5  -9   28.70    4.20
  -4   5   9   30.90    3.00
   4   5  -9   20.60    3.70
  -3  -5   9   22.00    3.70
  -3  -5   9   21.30    3.30
  -3  -5   9   22.40    3.70
  -3   5   9   17.90    2.60
   3   5  -9   16.20    3.10
   3   5  -9   27.20    4.10
  -2  -5   9   17.30    3.40
  -2  -5   9   17.30    3.10
  -2   5   9   20.90    2.90
   2   5  -9   21.40    3.00
   2   5  -9   19.00    3.40
  -1  -5   9  118.59    6.50
  -1  -5   9  141.59    6.10
  -1  -5   9  135.59    7.20
  -1   5   9  145.09    6.50
   1   5  -9  135.29    6.90
   0  -5   9  107.29    5.90
   0  -5   9  106.49    5.20
   0  -5   9  123.89    6.80
   0   5  -9  104.69    5.90
   0   5   9   99.69    5.90
   0   5   9  106.79    5.70
   0   5   9   94.79    5.00
   1  -5   9   73.39    5.50
   1  -5   9   72.89    4.30
   1  -5   9   69.09    5.00
   1   5   9   73.99    4.70
   1   5   9   85.39    5.50
   1   5   9   78.39    5.10
  -1   5  -9   71.19    4.70
  -2  -5  -9   45.60    4.60
   2  -5   9   44.70    4.40
   2  -5   9   45.90    5.20
   2   5   9   42.10    4.80
   2   5   9   47.50    4.90
  -2   5  -9   41.30    4.00
   2   5   9   40.60    4.20
  -3  -5  -9   18.50    3.30
   3  -5   9   26.60    4.10
   3  -5   9   25.10    3.50
   3   5   9   23.30    3.70
  -3   5  -9   23.00    2.90
   3   5   9   29.80    4.40
   3   5   9   18.20    3.30
   4  -5   9  135.79    7.70
  -4  -5  -9  158.48    7.80
   4   5   9  139.59    7.50
   4   5   9  131.99    7.40
   4   5   9  132.59    7.00
   5  -5   9  205.98    9.90
  -5  -5  -9  200.28    9.20
   5   5   9  198.08    9.10
   5   5   9  204.98    9.50
   5   5   9  186.78    9.00
  -6  -5  -9    4.60    2.50
   6  -5   9   -1.70    2.00
   6   5   9    3.60    2.60
   6   5   9    2.40    2.60
   6   5   9    2.90    2.20
   7  -5   9   62.89    6.90
  -7  -5  -9   63.19    6.80
   7   5   9   66.19    7.10
   7   5   9   58.79    6.40
   7   5   9   69.09    6.70
  -8  -5  -9   10.90    3.40
   8  -5   9   12.50    3.90
   8   5   9    6.60    3.10
   8   5   9    6.50    3.60
   8   5   9   10.60    3.60
  -9  -5  -9   71.59    7.50
   9  -5   9   75.09    7.90
   9   5   9   77.59    8.40
  -9  -6   9   28.80    4.60
  -9  -6   9   42.90    5.80
   9   6  -9   26.90    5.50
   9   6  -9   22.10    5.70
  -8  -6   9   11.50    3.50
  -8  -6   9   12.10    3.80
  -8  -6   9   10.90    3.50
   8   6  -9    8.50    3.70
   8   6  -9   11.30    3.90
  -7  -6   9   81.89    7.50
  -7  -6   9   57.19    6.10
  -7  -6   9   63.79    6.50
   7   6  -9   68.19    7.60
   7   6  -9   61.59    7.00
  -6  -6   9    9.30    3.10
  -6  -6   9    8.90    3.00
  -6  -6   9    7.60    3.30
   6   6  -9   11.90    3.70
   6   6  -9   14.90    3.90
  -5  -6   9   25.00    4.30
  -5  -6   9   25.20    3.90
  -5  -6   9   19.00    4.00
   5   6  -9   27.00    4.70
   5   6  -9   27.20    4.90
  -4  -6   9   46.30    5.00
  -4  -6   9   45.20    5.60
  -4  -6   9   36.70    5.00
  -4   6   9   40.90    3.50
   4   6  -9   43.80    5.20
   4   6  -9   48.90    5.80
  -3  -6   9    5.70    3.00
  -3  -6   9    4.90    2.40
  -3  -6   9    6.00    2.50
  -3   6   9    7.90    2.20
   3   6  -9    3.20    2.30
   3   6  -9    7.70    3.10
  -2  -6   9  193.78    9.10
  -2  -6   9  192.08    9.40
  -2   6   9  197.18    7.90
   2   6  -9  182.48    9.00
  -1  -6   9  216.98    9.40
  -1  -6   9  222.08   10.20
   1   6  -9  215.38    9.60
  -1   6   9  215.38    8.60
   0  -6   9   57.69    5.70
   0  -6   9   45.00    5.50
   0   6  -9   51.29    5.30
   0   6   9   49.70    5.00
   0   6   9   39.60    4.90
   1  -6   9   90.09    6.10
   1  -6   9   90.59    6.70
  -1   6  -9  102.39    6.00
   1   6   9   97.59    6.10
   1   6   9   81.79    6.10
   2  -6   9   42.40    4.70
   2  -6   9   26.20    4.60
  -2  -6  -9   35.40    4.60
  -2   6  -9   38.80    4.20
   2   6   9   27.50    4.20
   2   6   9   28.30    4.30
  -3  -6  -9   47.40    5.30
   3  -6   9   54.49    6.10
   3  -6   9   48.30    5.20
   3   6   9   51.49    6.00
   3   6   9   49.00    5.60
  -4  -6  -9   -0.80    2.20
   4  -6   9   -3.10    2.20
   4   6   9    2.00    2.40
   4   6   9   -1.60    2.40
   5  -6   9   16.40    4.10
  -5  -6  -9   18.10    3.90
   5   6   9   18.30    4.20
   5   6   9   23.00    4.30
  -6  -6  -9  105.49    7.50
   6  -6   9  101.19    7.70
   6   6   9   98.69    8.70
   6   6   9  102.09    7.20
   6   6   9   96.59    7.20
   7  -6   9  233.68   11.80
  -7  -6  -9  250.57   11.70
   7   6   9  239.58   11.30
   7   6   9  233.08   11.40
   7   6   9  237.98   11.40
   8  -6   9   46.20    6.50
  -8  -6  -9   52.49    6.70
   8   6   9   51.59    6.70
   8   6   9   56.79    6.80
   8   6   9   45.10    6.00
  -8  -7   9   56.29    6.60
  -8  -7   9   57.79    6.40
   8   7  -9   46.00    7.00
  -7  -7   9   29.10    4.70
  -7  -7   9   24.70    4.80
  -7  -7   9   33.50    5.40
   7   7  -9   34.40    6.00
   7   7  -9   16.00    4.90
  -6  -7   9   12.80    4.00
  -6  -7   9   19.80    4.40
  -6  -7   9   20.90    4.10
   6   7  -9   20.50    4.90
   6   7  -9   17.80    4.70
  -5  -7   9   33.70    5.60
  -5  -7   9   55.69    6.60
  -5  -7   9   49.70    5.30
   5   7  -9   49.60    6.40
   5   7  -9   32.50    5.30
  -4  -7   9  123.79    8.90
  -4  -7   9  128.69    7.10
  -4  -7   9  131.49    8.30
   4   7  -9  128.39    8.40
  -3  -7   9   17.40    4.50
  -3  -7   9   24.80    4.00
  -3  -7   9   29.40    5.00
   3   7  -9   26.70    4.80
  -3   7   9   32.20    3.70
  -2  -7   9   76.09    7.10
  -2  -7   9   69.29    5.10
  -2  -7   9   75.29    7.60
  -2   7   9   64.39    5.00
   2   7  -9   77.09    7.20
  -1  -7   9   21.20    3.50
  -1  -7   9   22.90    4.30
  -1  -7   9   30.90    5.40
   1   7  -9   30.50    4.70
  -1   7   9   22.80    3.80
   0  -7   9    6.90    3.60
   0  -7   9   23.10    4.10
   0   7   9   20.60    3.70
   0   7  -9   10.70    3.30
   0   7   9   16.50    3.80
   1  -7   9   51.19    5.90
   1  -7   9   51.19    6.50
   1   7   9   57.39    5.90
   1   7   9   49.70    6.00
  -1   7  -9   60.59    5.50
   2  -7   9   55.59    6.10
   2  -7   9   72.69    7.70
   2   7   9   51.19    5.80
  -2   7  -9   46.20    4.50
   2   7   9   54.49    6.50
  -3  -7  -9   85.49    7.50
   3  -7   9   78.99    7.90
   3   7   9   95.69    7.20
   3   7   9   87.29    7.80
   4  -7   9  137.49    9.40
  -4  -7  -9  128.79    8.40
   4   7   9  130.09    8.60
   4   7   9  131.59    8.20
   5  -7   9   31.00    5.50
  -5  -7  -9   28.50    5.20
   5   7   9   26.40    5.20
   5   7   9   28.30    5.20
   6  -7   9    7.50    3.80
  -6  -7  -9   15.20    4.10
   6   7   9   11.50    3.90
   6   7   9    8.30    3.90
  -7  -7  -9  134.59    9.00
   7  -7   9  142.69   10.00
   7   7   9  128.19    9.40
   7   7   9  126.39    8.70
  -5  -8   9   30.20    5.50
  -5  -8   9   20.80    5.00
   5   8  -9   25.90    5.40
  -4  -8   9   52.49    7.20
  -4  -8   9   39.70    6.10
   4   8  -9   55.69    7.10
  -3  -8   9   -1.20    2.60
  -3  -8   9   -1.70    3.30
   3   8  -9    4.40    3.10
  -2  -8   9   61.39    7.60
  -2  -8   9   56.69    7.00
   2   8  -9   56.29    6.50
  -2   8   9   57.39    5.30
  -1  -8   9   27.50    5.90
  -1  -8   9   31.20    5.50
   1   8  -9   23.00    4.40
  -1   8   9   21.80    4.00
   0  -8   9   69.69    7.50
   0  -8   9   56.59    7.80
   0   8  -9   45.50    5.40
   0   8   9   46.60    5.60
   0   8   9   52.59    6.50
   1  -8   9  121.39    9.00
   1  -8   9  109.89    8.10
   1   8   9  100.39    8.90
   1   8   9  111.59    7.20
  -1   8  -9  106.49    6.80
   2  -8   9    4.50    4.00
   2  -8   9    5.70    3.20
   2   8   9    3.30    3.10
   2   8   9   13.90    3.80
   3  -8   9    0.70    3.30
  -3  -8  -9    8.00    3.80
   3   8   9    9.20    3.70
   3   8   9    3.30    3.20
  -4  -8  -9   10.60    3.60
   4  -8   9   13.30    4.40
   4   8   9   22.40    5.00
   4   8   9   10.60    3.70
 -12   0  10  129.49    9.10
  12   0 -10  149.09   10.30
  12   0 -10  135.89   12.20
  11   0 -10    5.10    3.90
  11   0 -10   -0.60    2.70
 -11   0  10    2.40    2.60
  10   0 -10  140.69    9.20
 -10   0  10  142.19    8.20
  10   0 -10  163.18   10.40
   9   0 -10    1.20    2.60
  -9   0  10    0.70    2.30
  -8   0  10   93.99    6.10
   8   0 -10   95.69    7.30
  -7   0  10   41.30    4.50
   7   0 -10   38.50    5.20
  -7   0  10   44.90    3.00
   6   0 -10   32.70    4.50
  -6   0  10   35.30    4.00
  -6   0  10   29.30    2.90
   5   0 -10  128.69    7.00
  -5   0  10  114.49    5.70
  -5   0  10  130.59    5.20
  -5   0  10  110.29    6.20
  -4   0  10    2.30    1.20
   4   0 -10    0.70    1.40
  -4   0  10    2.00    1.60
  -4   0  10    1.50    1.60
   3   0 -10   27.40    3.40
  -3   0  10   26.30    2.80
  -3   0  10   21.70    3.20
  -2   0  10   82.89    5.00
  -2   0  10   77.69    2.90
  -2   0  10   66.79    3.80
   2   0 -10   85.69    4.80
  -1   0  10  160.08    6.90
   1   0 -10  178.58    6.50
   1   0 -10  167.48    4.40
  -1   0  10  169.38    5.10
  -1   0  10  172.68    6.20
  -1   0 -10 1069.69   21.90
  -1   0 -10 1062.79   22.00
   1   0  10 1130.99   24.90
   1   0  10 1065.79   23.30
   2   0  10    2.30    1.70
   2   0  10    1.00    1.10
  -2   0 -10    2.70    1.20
   3   0  10  526.55   13.40
  -3   0 -10  551.74   13.40
   3   0  10  510.55   14.80
   4   0  10  150.88    6.00
   4   0  10  138.29    7.00
  -4   0 -10  145.49    6.10
   5   0  10    4.20    2.20
  -5   0 -10    4.60    1.80
   5   0  10    7.10    1.80
   6   0  10   13.80    2.30
  -6   0 -10   13.50    2.80
   6   0  10   15.10    3.30
  -7   0 -10   44.30    4.80
   7   0  10   39.90    5.10
   8   0  10   37.10    5.30
  -8   0 -10   37.20    4.80
  -9   0 -10  330.67   12.80
   9   0  10  331.87   13.80
 -10   0 -10   25.20    4.50
  10   0  10   26.00    5.10
  11   0  10   47.20    7.00
 -11   0 -10   45.70    6.20
 -12  -1  10    6.70    3.70
  12  -1 -10    3.70    3.50
  12  -1 -10   -1.10    3.70
 -12   1  10    4.00    3.10
  12   1 -10    1.80    3.90
  12   1 -10    3.30    4.10
  11  -1 -10   13.10    4.50
 -11  -1  10    6.00    3.10
 -11   1  10    8.40    3.30
  11   1 -10    5.60    4.00
  11   1 -10    5.60    3.90
 -10  -1  10   -1.50    2.10
  10  -1 -10    0.60    2.80
  10   1 -10    1.80    3.00
 -10   1  10    1.50    2.40
  10   1 -10   -3.40    2.00
  -9  -1  10    5.80    2.80
   9  -1 -10   13.50    3.90
   9   1 -10   15.80    4.40
  -9   1  10    8.50    2.80
   9   1 -10   15.80    4.00
   8  -1 -10   60.89    6.80
  -8  -1  10   57.49    5.80
  -8  -1  10   60.99    3.60
   8   1 -10   47.50    6.30
   8   1 -10   63.89    6.50
  -8   1  10   56.49    5.40
  -7  -1  10  142.49    7.30
  -7  -1  10  150.48    5.90
   7  -1 -10  141.89    8.30
  -7   1  10  149.59    7.00
   7   1 -10  153.88    8.00
  -7   1  10  141.49    5.00
   7   1 -10  166.68    9.10
  -6  -1  10  242.18    7.80
  -6  -1  10  208.98    8.50
   6  -1 -10  228.18   10.00
  -6   1  10  214.38    6.80
  -6   1  10  227.68    8.30
   6   1 -10  201.28    9.80
  -5  -1  10  218.28    7.30
  -5  -1  10  202.38    8.00
  -5  -1  10  202.98    8.50
   5  -1 -10  204.98    9.00
   5   1 -10  175.68    8.70
  -5   1  10  200.98    7.50
  -5   1  10  197.68    6.60
  -5   1  10  195.78    8.10
  -4  -1  10   93.89    4.60
   4  -1 -10   88.79    5.50
  -4  -1  10   96.39    5.50
  -4   1  10   87.89    4.20
   4   1 -10   87.89    5.70
  -4   1  10   98.19    5.40
  -4   1  10   89.49    4.60
   3  -1 -10  131.89    6.30
  -3  -1  10  135.89    4.50
  -3  -1  10  137.89    5.60
  -3  -1  10  132.29    6.30
  -3   1  10  129.39    5.30
  -3   1  10  136.59    6.30
   3   1 -10  143.69    6.70
  -2  -1  10  183.88    5.60
  -2  -1  10  174.38    6.40
   2  -1 -10  166.88    6.70
  -2  -1  10  194.08    7.60
  -2   1  10  176.78    7.30
  -2   1  10  173.88    6.20
   2   1 -10  161.88    7.10
   1  -1 -10  101.49    3.30
  -1  -1  10   95.79    5.50
  -1  -1  10  102.69    4.10
  -1  -1  10   97.59    4.60
   1  -1 -10  104.39    4.70
  -1   1  10   99.79    5.40
   1   1 -10  105.39    3.30
   1   1 -10   97.59    5.10
  -1   1  10  101.69    4.60
   0  -1  10  410.36   11.40
   0  -1  10  438.86   11.10
   0  -1  10  455.75   12.80
   0  -1 -10  446.06   11.00
   0  -1 -10  439.06   10.20
   0   1  10  447.06   11.60
   0   1  10  448.26   12.70
   0   1 -10  416.86   11.50
   0   1 -10  439.46   10.10
  -1  -1 -10  158.28    5.30
   1  -1  10  158.28    6.80
   1  -1  10  169.68    6.10
  -1  -1 -10  158.68    5.00
   1  -1  10  152.18    5.90
  -1   1 -10  154.18    5.20
   1   1  10  155.78    6.90
   1   1  10  153.88    6.00
   2  -1  10   24.20    2.90
  -2  -1 -10   29.10    2.80
   2  -1  10   25.80    3.50
  -2   1 -10   24.60    2.60
   2   1  10   22.20    2.70
   2   1  10   24.90    3.40
   3  -1  10  400.36   12.50
  -3  -1 -10  412.06   11.20
   3  -1  10  412.66   11.20
   3   1  10  420.46    9.70
   3   1  10  413.36   12.70
   3   1  10  425.66   11.60
  -3   1 -10  409.66   11.20
  -4  -1 -10   42.70    4.00
   4  -1  10   36.80    3.30
   4  -1  10   37.20    4.30
  -4   1 -10   37.40    3.70
   4   1  10   39.30    4.40
   4   1  10   39.40    3.80
   5  -1  10    9.20    2.00
  -5  -1 -10   13.50    2.60
   5  -1  10    6.20    2.40
   5   1  10   11.50    2.20
  -5   1 -10    6.20    1.90
   5   1  10   10.70    2.90
   6  -1  10  186.98    8.70
  -6  -1 -10  189.78    8.00
   6   1  10  185.68    8.90
   6   1  10  174.68    7.20
  -6   1 -10  187.98    8.00
   7  -1  10   21.80    4.00
  -7  -1 -10   26.80    3.90
   7   1  10   28.80    4.60
  -7   1 -10   31.00    4.20
  -8  -1 -10  194.18    9.00
   8  -1  10  185.38    9.70
   8   1  10  171.08    9.60
  -8   1 -10  191.18    9.00
  -9  -1 -10   84.99    7.40
   9  -1  10   59.19    6.70
  -9   1 -10   69.89    6.80
   9   1  10   60.29    7.10
 -10  -1 -10   10.30    3.50
  10  -1  10   11.90    3.90
 -10   1 -10   13.50    3.70
  10   1  10   20.00    4.80
  11  -1  10   16.00    4.50
 -11  -1 -10   13.20    3.80
 -11   1 -10   29.40    5.30
  11   1  10   21.00    5.10
  12  -2 -10   54.89    8.30
 -12  -2  10   66.29    7.70
  12   2 -10   68.69    9.10
  12   2 -10   70.39    8.80
 -11  -2  10   10.70    3.70
  11  -2 -10   10.80    4.50
  11   2 -10   10.30    4.80
 -11   2  10    8.70    3.20
  11   2 -10    4.90    3.50
  10  -2 -10   18.40    4.90
 -10  -2  10   17.00    4.20
 -10   2  10   20.60    4.10
  10   2 -10   15.90    4.80
  10   2 -10   21.60    4.80
  -9  -2  10   33.20    4.90
   9  -2 -10   18.50    4.40
  -9   2  10   23.00    3.80
   9   2 -10   21.50    4.60
   9   2 -10   17.80    4.80
   8  -2 -10   61.99    6.90
  -8  -2  10   69.39    4.40
  -8  -2  10   71.29    6.50
  -8   2  10   78.59    5.30
   8   2 -10   69.19    7.70
   8   2 -10   65.39    6.60
  -7  -2  10   44.80    4.10
   7  -2 -10   40.90    5.60
  -7  -2  10   39.80    4.80
   7   2 -10   48.40    5.60
   7   2 -10   42.90    5.90
  -7   2  10   46.70    4.40
  -6  -2  10   46.00    4.20
  -6  -2  10   47.80    4.80
   6  -2 -10   39.60    5.00
   6   2 -10   39.60    5.20
   6   2 -10   47.90    5.10
  -6   2  10   42.30    2.80
  -6   2  10   41.80    4.00
   5  -2 -10  106.69    6.50
  -5  -2  10  112.29    5.50
  -5  -2  10  108.59    6.00
  -5  -2  10  123.29    6.70
  -5   2  10  121.99    4.80
   5   2 -10  112.89    7.10
  -5   2  10  121.49    6.20
   5   2 -10  116.99    6.10
  -5   2  10  118.99    5.40
  -4  -2  10   23.50    2.60
  -4  -2  10   22.30    3.00
  -4  -2  10   21.30    3.30
  -4   2  10   21.30    3.10
  -4   2  10   24.30    2.70
   4   2 -10   21.50    3.00
  -4   2  10   26.00    2.90
   4   2 -10   23.10    3.90
  -3  -2  10  173.88    7.50
  -3  -2  10  184.58    6.90
  -3  -2  10  171.88    6.10
  -3   2  10  169.88    6.20
   3   2 -10  175.78    8.00
  -3   2  10  180.98    7.20
   3   2 -10  177.08    6.70
   2  -2 -10  465.95   10.10
  -2  -2  10  441.46   13.00
  -2  -2  10  454.95   12.40
  -2  -2  10  467.35   11.80
   2   2 -10  480.05   11.60
  -2   2  10  437.66   12.70
   2   2 -10  454.65   13.60
  -2   2  10  445.56   11.90
   1  -2 -10  336.67    8.20
  -1  -2  10  323.67    9.70
  -1  -2  10  330.27    9.40
  -1  -2  10  323.57   10.40
  -1   2  10  322.37   10.30
   1   2 -10  320.87   10.50
  -1   2  10  335.67    9.70
   1   2 -10  330.47    8.30
   0  -2  10   61.89    4.40
   0  -2  10   71.29    4.00
   0  -2 -10   62.59    3.50
   0  -2  10   70.29    4.00
   0  -2 -10   69.09    3.30
   0   2  10   71.29    4.00
   0   2  10   71.69    4.60
   1  -2  10   26.20    2.90
   1  -2  10   28.30    3.60
  -1  -2 -10   27.70    2.40
   1  -2  10   27.60    3.10
  -1  -2 -10   26.10    2.70
  -1   2 -10   31.70    2.90
   1   2  10   31.50    3.30
   1   2  10   35.40    3.90
   2  -2  10  172.58    6.80
   2  -2  10  155.68    6.10
   2  -2  10  175.98    7.20
  -2  -2 -10  167.98    6.20
   2   2  10  167.18    7.40
  -2   2 -10  172.98    6.30
   2   2  10  165.98    5.80
   2   2  10  158.48    6.50
   3  -2  10   83.09    4.90
   3  -2  10   95.59    5.50
  -3  -2 -10   82.89    4.60
   3  -2  10   85.09    4.40
   3   2  10   84.09    5.40
   3   2  10   90.99    4.90
   3   2  10   85.09    4.10
  -3   2 -10   80.79    4.50
   4  -2  10    5.20    2.10
  -4  -2 -10    2.90    1.80
   4  -2  10    3.40    1.40
   4   2  10    2.90    1.50
  -4   2 -10    1.60    1.50
   4   2  10    2.30    1.80
   4   2  10    4.10    1.70
   5  -2  10    1.30    1.30
   5  -2  10    2.70    2.00
  -5  -2 -10    5.20    2.10
   5   2  10    4.70    2.40
   5   2  10    4.60    1.80
   5   2  10    3.70    2.00
  -5   2 -10    7.90    2.20
  -5   2 -10    5.20    1.40
  -6  -2 -10  199.68    8.50
   6  -2  10  183.18    8.70
   6   2  10  185.48    7.70
   6   2  10  195.98    9.30
  -6   2 -10  190.18    8.40
  -7  -2 -10  128.99    7.30
  -7   2 -10  120.69    7.00
   7   2  10  119.59    7.70
   7   2  10  138.19    6.60
  -8  -2 -10   13.90    3.30
   8  -2  10   16.70    4.00
  -8   2 -10   11.20    3.30
   8   2  10   12.90    3.70
   9  -2  10   18.40    4.40
  -9  -2 -10   20.40    4.20
   9   2  10   25.10    4.90
  -9   2 -10   20.70    4.30
  10  -2  10   77.29    7.80
 -10  -2 -10   81.79    7.60
  10   2  10   60.69    7.50
 -11  -2 -10    2.80    3.10
  11  -2  10    1.90    3.50
 -11   2 -10    3.80    3.20
  11   2  10    7.60    4.00
  11  -3 -10    4.30    3.60
 -11  -3  10    5.50    3.50
  11   3 -10    1.10    3.70
  11   3 -10   -1.20    2.90
  10  -3 -10   39.40    6.80
 -10  -3  10   41.80    5.70
  10   3 -10   36.50    6.20
  10   3 -10   40.90    7.00
   9  -3 -10  105.69    9.60
  -9  -3  10  114.09    7.60
   9   3 -10   87.69    9.20
   9   3 -10   82.79    7.50
   9   3 -10  114.59    8.20
   8  -3 -10  173.88   10.20
  -8  -3  10  176.98    9.20
  -8  -3  10  185.98    7.70
   8   3 -10  181.38    8.80
   8   3 -10  165.08    9.30
   8   3 -10  172.78   10.50
  -7  -3  10  152.48    7.10
  -7  -3  10  154.48    8.10
   7   3 -10  165.98    8.20
   7   3 -10  174.08   10.10
   7   3 -10  159.78    8.70
  -6  -3  10  251.67   10.10
  -6  -3  10  249.08    9.20
  -6   3  10  260.77    7.60
   6   3 -10  258.67   10.50
   6   3 -10  258.67   11.90
   6   3 -10  278.07   10.50
  -5  -3  10   18.30    3.30
  -5  -3  10   23.50    3.30
  -5  -3  10   18.70    2.80
   5   3 -10   25.20    3.60
  -5   3  10   25.70    2.60
  -5   3  10   33.20    3.90
   5   3 -10   27.70    4.70
  -5   3  10   24.80    2.80
  -4  -3  10  150.18    7.20
  -4  -3  10  162.68    6.70
  -4  -3  10  168.38    7.10
  -4  -3  10  162.28    7.30
  -4   3  10  169.28    5.90
  -4   3  10  173.88    6.10
   4   3 -10  173.48    8.80
   4   3 -10  160.58    7.00
  -4   3  10  156.28    6.80
  -3  -3  10   82.89    4.90
  -3  -3  10   80.19    5.10
  -3  -3  10   80.59    4.60
  -3   3  10   83.19    4.90
   3   3 -10   88.09    4.70
  -3   3  10   82.69    4.30
   3   3 -10   70.39    6.40
  -3   3  10   82.19    3.80
  -2  -3  10  164.68    7.10
  -2  -3  10  153.68    6.40
  -2  -3  10  179.08    7.10
   2  -3 -10  165.38    5.40
  -2   3  10  163.98    6.90
  -2   3  10  159.48    6.30
   2   3 -10  156.78    5.90
  -1  -3  10  238.08    8.60
   1  -3 -10  234.18    7.00
  -1  -3  10  235.18    8.10
  -1  -3  10  221.78    8.10
  -1   3  10  219.68    8.10
  -1   3  10  225.98    7.90
   0  -3  10  391.06   11.70
   0  -3  10  404.66   11.60
   0  -3 -10  373.96   10.30
   0  -3  10  378.36   11.20
   0   3  10  386.06   11.70
   0   3  10  377.46   11.20
  -1  -3 -10  106.39    5.00
   1  -3  10  118.99    5.50
   1  -3  10  107.49    5.60
   1  -3  10  118.99    5.90
   1   3  10  113.69    5.90
   1   3  10  111.99    5.60
   1   3  10  112.69    5.30
   2  -3  10  156.98    6.30
   2  -3  10  151.48    6.90
  -2  -3 -10  161.78    6.40
   2  -3  10  143.89    6.70
  -2   3 -10  143.89    6.20
   2   3  10  151.88    6.70
   2   3  10  147.79    6.90
  -2   3 -10  146.59    6.20
   2   3  10  160.78    6.30
   3  -3  10   82.59    5.40
  -3  -3 -10   80.79    4.70
   3  -3  10   94.29    5.50
   3  -3  10   83.59    4.50
  -3   3 -10   75.19    4.60
  -3   3 -10   86.59    4.50
   3   3  10   81.49    4.70
   3   3  10   89.29    5.20
   3   3  10   83.79    5.60
  -4  -3 -10   17.60    3.00
   4  -3  10   28.20    3.20
   4  -3  10   19.10    3.10
   4  -3  10   24.00    3.60
   4   3  10   20.50    3.50
  -4   3 -10   18.20    2.30
   4   3  10   27.70    3.40
  -4   3 -10   18.20    3.10
   4   3  10   20.40    3.10
   5  -3  10    3.70    2.10
   5  -3  10    2.80    2.10
  -5  -3 -10   -1.00    1.60
  -5   3 -10    3.80    2.30
   5   3  10    0.80    1.60
   5   3  10   -0.70    1.70
   5   3  10    2.70    2.20
   6  -3  10  170.98    8.70
  -6  -3 -10  171.88    8.10
   6  -3  10  170.68    8.20
  -6   3 -10  171.78    8.20
   6   3  10  172.88    7.90
   6   3  10  169.18    8.80
  -7  -3 -10   47.00    5.40
   7  -3  10   56.59    6.00
   7  -3  10   51.79    5.60
  -7   3 -10   57.49    5.90
   7   3  10   57.09    6.40
   7   3  10   59.59    5.60
  -8  -3 -10   40.00    5.20
   8  -3  10   36.70    4.90
   8  -3  10   32.40    4.90
   8   3  10   20.70    4.40
  -8   3 -10   34.60    5.20
   9  -3  10   79.09    7.80
  -9  -3 -10   93.79    7.00
   9  -3  10   93.89    7.00
   9   3  10   88.99    8.70
  -9   3 -10   84.49    7.80
  10  -3  10   10.80    4.30
 -10  -3 -10   16.60    4.20
  10  -3  10    8.80    3.60
 -10   3 -10   21.60    4.60
  10   3  10    9.20    4.10
 -11  -4  10    1.80    3.10
  11  -4 -10    1.00    3.60
  11   4 -10   -2.70    3.50
  11   4 -10    4.10    4.70
 -10  -4  10   40.10    5.90
  10  -4 -10   45.80    7.10
  10   4 -10   32.10    5.80
  10   4 -10   39.60    7.50
  -9  -4  10   59.49    5.30
  -9  -4  10   68.99    7.10
   9  -4 -10   59.79    7.60
   9   4 -10   66.09    7.10
   9   4 -10   59.49    7.30
   9   4 -10   73.39    9.00
  -8  -4  10   54.19    5.30
  -8  -4  10   63.79    6.70
   8   4 -10   56.79    7.80
   8   4 -10   63.49    6.80
   8   4 -10   63.29    7.10
  -7  -4  10  103.79    6.90
  -7  -4  10  101.89    6.30
   7   4 -10  115.19    7.40
   7   4 -10  114.79   10.20
   7   4 -10  112.89    7.30
  -6  -4  10   45.10    4.60
  -6  -4  10   46.50    5.10
  -6  -4  10   49.50    5.10
   6   4 -10   46.00    6.40
   6   4 -10   49.40    5.60
   6   4 -10   37.40    5.00
  -5  -4  10   18.50    3.30
  -5  -4  10   19.70    3.50
  -5  -4  10   27.50    3.80
  -5   4  10   21.60    2.50
   5   4 -10   19.50    3.60
   5   4 -10   23.00    4.70
   5   4 -10   23.20    3.80
  -4  -4  10   64.09    4.80
  -4  -4  10   57.39    5.20
  -4  -4  10   58.49    5.30
   4   4 -10   53.89    5.40
  -4   4  10   64.09    3.80
  -4   4  10   63.49    4.30
   4   4 -10   61.49    5.30
  -3  -4  10   28.70    3.70
  -3  -4  10   31.10    4.00
  -3  -4  10   29.60    3.90
  -3   4  10   33.20    3.40
   3   4 -10   39.20    4.60
   3   4 -10   36.60    3.80
  -3   4  10   33.80    3.50
  -2  -4  10   58.09    4.40
  -2  -4  10   58.79    5.20
  -2  -4  10   49.70    4.70
  -2   4  10   57.59    3.90
  -2   4  10   48.20    4.20
   2   4 -10   55.99    5.30
   2   4 -10   65.69    6.70
  -1  -4  10   63.99    4.50
  -1  -4  10   66.29    4.80
  -1  -4  10   77.39    4.70
  -1   4  10   64.29    4.40
   1   4 -10   62.39    4.70
  -1   4  10   57.19    4.10
   0  -4  10  131.59    6.20
   0  -4 -10  126.09    5.70
   0  -4  10  131.09    6.30
   0  -4  10  139.19    6.80
   0   4  10  125.69    6.10
   0   4 -10  125.99    6.30
   0   4  10  128.59    6.20
  -1  -4 -10  628.74   15.90
   1  -4  10  613.14   16.10
   1  -4  10  591.04   16.80
   1  -4  10  635.14   16.40
   1   4  10  631.44   16.60
  -1   4 -10  599.44   16.20
   1   4  10  636.54   16.50
   1   4  10  626.64   16.50
  -2  -4 -10  103.99    5.50
   2  -4  10  103.79    5.40
   2  -4  10   93.69    5.80
   2  -4  10   91.69    5.30
   2   4  10   87.39    5.40
  -2   4 -10  101.49    5.30
   2   4  10   94.79    5.60
   2   4  10   77.29    5.10
   3  -4  10   81.69    4.90
   3  -4  10   76.29    5.00
   3  -4  10   88.69    5.80
  -3  -4 -10   77.99    5.10
   3   4  10   87.99    5.40
   3   4  10   85.59    5.80
   3   4  10   96.49    5.70
  -3   4 -10   85.59    4.60
   4  -4  10   28.60    3.80
   4  -4  10   27.90    4.20
  -4  -4 -10   26.00    3.70
   4  -4  10   30.50    3.60
  -4   4 -10   32.10    4.00
   4   4  10   26.10    3.80
   4   4  10   22.20    3.80
   4   4  10   29.60    4.10
  -4   4 -10   32.80    4.10
   5  -4  10   34.80    4.70
   5  -4  10   36.70    4.30
  -5  -4 -10   38.80    4.60
   5   4  10   47.20    5.20
  -5   4 -10   41.40    4.90
   5   4  10   40.10    4.50
   5   4  10   33.50    4.40
   6  -4  10   96.29    6.10
   6  -4  10   94.09    7.00
  -6  -4 -10   93.19    6.40
   6   4  10  112.79    7.50
   6   4  10  107.39    6.70
   6   4  10  104.39    6.50
  -6   4 -10   97.49    6.70
  -7  -4 -10   46.70    5.60
   7  -4  10   40.20    5.50
  -7   4 -10   48.50    5.90
   7   4  10   43.60    5.80
   7   4  10   57.29    5.90
   7   4  10   40.90    5.20
  -8  -4 -10   18.80    4.10
   8  -4  10   16.10    4.10
  -8   4 -10   21.00    4.40
   8   4  10   21.10    4.60
   8   4  10   19.20    3.90
  -9  -4 -10   85.19    8.10
   9  -4  10   71.99    7.80
   9   4  10   77.59    8.10
  -9   4 -10   95.49    8.80
 -10  -4 -10   31.40    5.60
  10  -4  10   29.00    5.30
 -10   4 -10   39.00    6.10
  10   4  10   36.90    6.20
  10  -5 -10   30.20    6.40
 -10  -5  10   34.70    5.80
  10   5 -10   47.10    6.50
  10   5 -10   32.90    6.70
  -9  -5  10   88.49    6.20
  -9  -5  10   83.49    8.00
   9   5 -10   82.29    8.90
   9   5 -10   92.29    8.90
  -8  -5  10  109.89    7.10
  -8  -5  10  125.09    8.20
   8   5 -10  105.79    9.40
   8   5 -10  106.99    7.70
  -7  -5  10   83.59    6.30
  -7  -5  10   73.19    6.80
  -7  -5  10   75.39    6.70
   7   5 -10   72.29    7.40
   7   5 -10   79.09    7.70
  -6  -5  10    3.50    2.30
  -6  -5  10    5.40    2.50
  -6  -5  10    0.30    2.30
   6   5 -10    0.40    2.30
   6   5 -10    1.90    2.30
  -5  -5  10   75.39    5.70
  -5  -5  10   76.69    5.60
  -5  -5  10   71.49    6.20
   5   5 -10   83.59    6.30
   5   5 -10   65.39    6.20
  -4  -5  10  292.37   10.80
  -4  -5  10  286.37   11.00
  -4  -5  10  274.87   11.00
   4   5 -10  296.77   10.80
   4   5 -10  287.87   11.60
  -3  -5  10   64.49    5.60
  -3  -5  10   74.79    5.40
  -3  -5  10   73.89    6.60
   3   5 -10   62.49    7.80
   3   5 -10   78.29    5.80
  -3   5  10   62.79    4.20
  -2  -5  10    1.30    1.90
  -2  -5  10    5.50    2.50
  -2  -5  10    3.90    1.90
  -2   5  10    2.70    1.70
   2   5 -10    2.90    2.20
  -1  -5  10   19.40    3.60
  -1  -5  10   15.40    3.10
  -1  -5  10   18.30    2.90
   1   5 -10   15.70    3.20
  -1   5  10   20.40    3.20
   0  -5  10   77.19    4.80
   0  -5  10   82.39    5.40
   0  -5  10   66.59    6.20
   0   5  10   69.99    4.70
   0   5  10   71.99    5.40
   0   5 -10   68.39    5.00
   0   5  10   69.19    4.90
  -1  -5 -10   96.39    5.60
   1  -5  10   91.99    5.20
   1  -5  10   92.89    6.50
   1  -5  10   94.69    5.80
   1   5  10   94.19    5.80
   1   5  10  107.89    5.90
   1   5  10  109.59    6.30
  -1   5 -10  109.09    5.90
  -2  -5 -10  137.09    6.90
   2  -5  10  134.59    6.70
   2  -5  10  135.19    7.60
   2   5  10  140.69    7.30
   2   5  10  147.09    7.50
   2   5  10  135.99    7.00
  -2   5 -10  135.59    6.40
   3  -5  10   63.89    6.30
   3  -5  10   63.89    4.70
  -3  -5 -10   72.39    5.30
  -3   5 -10   60.79    4.10
   3   5  10   59.19    5.70
   3   5  10   67.19    6.00
   3   5  10   68.29    6.00
   4  -5  10   16.10    3.60
  -4  -5 -10   15.90    3.30
   4   5  10   14.60    3.30
   4   5  10   14.30    3.40
   4   5  10   16.70    3.40
   5  -5  10   15.50    3.80
  -5  -5 -10   15.50    3.50
   5   5  10   15.80    3.60
   5   5  10    8.20    3.00
   5   5  10   18.20    3.80
  -6  -5 -10    3.80    2.50
   6  -5  10    4.80    2.80
   6   5  10   -4.10    2.10
   6   5  10    7.00    3.30
   6   5  10    7.60    3.00
   7  -5  10  147.19    9.20
  -7  -5 -10  161.38    9.10
   7   5  10  147.59    8.70
   7   5  10  169.98    9.20
   7   5  10  157.68    9.40
  -8  -5 -10   41.50    5.90
   8  -5  10   34.30    5.60
   8   5  10   39.60    5.40
   8   5  10   47.10    6.20
  -9  -5 -10   27.60    5.10
   9  -5  10   13.70    4.30
   9   5  10   21.40    5.00
  -9  -6  10   16.70    4.00
  -9  -6  10    8.50    3.80
   9   6 -10   12.30    5.10
   9   6 -10   10.10    4.10
  -8  -6  10    0.50    2.50
  -8  -6  10   -1.00    2.40
   8   6 -10   -0.50    3.20
   8   6 -10   -2.90    2.40
  -7  -6  10   99.99    7.20
  -7  -6  10  108.29    7.40
  -7  -6  10  115.69    7.80
   7   6 -10  103.69    8.00
   7   6 -10  103.79    9.10
  -6  -6  10   37.10    5.10
  -6  -6  10   32.50    5.10
  -6  -6  10   30.10    4.50
   6   6 -10   32.20    5.20
   6   6 -10   31.90    5.30
  -5  -6  10    9.70    3.00
  -5  -6  10   14.10    3.90
  -5  -6  10   13.30    3.60
   5   6 -10   17.00    4.00
   5   6 -10   13.50    3.90
  -4  -6  10  129.09    7.80
  -4  -6  10  122.79    7.10
  -4  -6  10  128.49    7.90
   4   6 -10  120.39    8.00
  -4   6  10  115.69    5.60
  -3  -6  10    6.80    3.00
  -3  -6  10    4.30    2.60
  -3  -6  10    5.40    3.10
  -3   6  10    6.60    2.20
   3   6 -10    9.40    3.40
  -2  -6  10   90.99    6.60
  -2  -6  10   79.29    7.30
  -2   6  10   74.99    5.10
   2   6 -10   65.79    6.40
  -1  -6  10  236.18   10.20
  -1  -6  10  223.38   10.70
  -1   6  10  251.67    9.60
   1   6 -10  249.58   10.60
   0  -6  10   90.99    6.80
   0  -6  10   94.69    6.40
   0   6  10  100.69    6.90
   0   6 -10  109.09    6.80
   0   6  10   91.99    6.00
   1  -6  10    3.40    2.70
   1  -6  10    3.80    2.30
   1   6  10    7.50    2.60
   1   6  10    9.30    3.10
  -1   6 -10   11.10    2.80
   2  -6  10    6.30    2.70
   2  -6  10    9.80    3.40
  -2  -6 -10    4.70    2.60
   2   6  10    8.00    2.80
  -2   6 -10   13.40    2.90
   2   6  10    5.30    2.90
   3  -6  10   11.00    3.70
   3  -6  10   19.00    3.50
  -3  -6 -10   17.20    3.60
   3   6  10   17.10    3.80
   3   6  10   15.60    3.60
  -4  -6 -10   47.80    5.60
   4  -6  10   58.79    6.80
   4   6  10   61.09    6.40
   4   6  10   64.89    6.70
  -5  -6 -10   37.60    5.20
   5  -6  10   48.50    6.20
   5   6  10   49.60    6.00
   5   6  10   41.00    5.50
  -6  -6 -10   14.80    3.80
   6  -6  10   11.90    4.00
   6   6  10    7.60    3.20
   6   6  10   11.30    3.60
   6   6  10    9.20    4.60
  -7  -6 -10   96.89    8.60
   7  -6  10   83.99    8.20
   7   6  10   93.99    8.80
   7   6  10   89.29    8.10
   7   6  10   79.39    7.60
   8  -6  10   92.99    9.20
  -8  -6 -10   92.99    8.80
   8   6  10   72.09    7.60
  -7  -7  10   53.59    6.60
  -7  -7  10   34.30    5.30
  -7  -7  10   57.49    7.00
   7   7 -10   44.60    6.70
   7   7 -10   35.80    6.00
  -6  -7  10  117.39    7.70
  -6  -7  10  112.39    8.60
  -6  -7  10  120.69    8.60
   6   7 -10  105.29    9.40
  -5  -7  10   16.90    4.20
  -5  -7  10   13.20    3.60
  -5  -7  10   16.20    4.50
   5   7 -10   11.70    4.10
  -4  -7  10   84.99    7.90
  -4  -7  10   84.99    8.50
  -4  -7  10   94.79    6.60
   4   7 -10   95.79    8.70
  -3  -7  10   13.40    4.30
  -3  -7  10    6.90    2.80
  -3  -7  10   14.30    3.90
   3   7 -10   11.80    3.80
  -3   7  10   11.70    2.70
  -2  -7  10    4.10    2.70
  -2  -7  10    3.40    3.10
  -2  -7  10    9.50    3.50
  -2   7  10    5.50    2.40
   2   7 -10    9.90    3.60
  -1  -7  10   79.69    7.80
  -1  -7  10   91.59    6.90
  -1   7  10   85.99    6.00
   1   7 -10   77.59    7.10
   0  -7  10   28.90    4.90
   0  -7  10   26.70    5.10
   0   7 -10   37.80    5.10
   0   7  10   28.90    4.40
   1  -7  10    0.70    2.30
   1  -7  10    2.10    3.00
   1   7  10    1.30    2.20
   1   7  10   -1.00    2.20
  -1   7 -10    3.80    2.50
   2  -7  10    4.10    2.60
  -2  -7 -10    6.10    3.10
   2  -7  10    5.40    3.40
  -2   7 -10    2.30    2.20
   2   7  10    7.10    3.00
   2   7  10   11.70    3.50
  -3  -7 -10   52.29    6.20
   3  -7  10   30.90    5.60
   3   7  10   58.49    6.40
   3   7  10   40.10    5.60
  -4  -7 -10   17.80    4.10
   4  -7  10   26.40    5.40
   4   7  10   24.30    4.90
   4   7  10   18.80    4.20
   5  -7  10   10.00    4.00
  -5  -7 -10    5.40    3.20
   5   7  10   10.80    3.60
   5   7  10   10.30    3.70
  -6  -7 -10    3.30    2.90
   6  -7  10   -0.70    2.80
   6   7  10   -0.50    2.80
   6   7  10   -2.10    2.40
  -4  -8  10    0.60    3.10
  -4  -8  10   -2.50    2.80
   4   8 -10    1.60    3.30
  -3  -8  10   14.10    4.60
  -3  -8  10   11.10    4.30
   3   8 -10   12.60    4.10
  -2  -8  10    5.70    4.20
  -2  -8  10    6.50    3.40
   2   8 -10    0.60    2.80
  -2   8  10    6.20    2.60
  -1  -8  10    1.40    2.90
  -1  -8  10   -1.70    3.00
  -1   8  10    4.50    2.40
   1   8 -10    0.20    2.70
   0  -8  10  105.09    7.80
   0  -8  10   87.59    8.80
   0   8  10   91.99    6.90
   0   8 -10   88.89    6.90
   1  -8  10   54.89    6.70
   1  -8  10   60.39    7.70
   1   8  10   46.90    6.50
   1   8  10   64.49    6.70
  -1   8 -10   60.09    6.00
   2  -8  10   63.79    8.50
   2  -8  10   66.29    7.80
  -2  -8 -10   62.19    7.00
   2   8  10   65.09    7.40
   2   8  10   74.79    7.30
  -3  -8 -10   28.00    5.10
   3  -8  10   22.60    5.40
   3   8  10   25.20    4.70
   3   8  10   24.60    5.00
 -12   0  11   94.09    8.90
  12   0 -11  110.29   11.40
  12   0 -11  115.09   10.80
  11   0 -11   22.40    5.60
  11   0 -11   28.20    5.50
 -11   0  11   31.10    5.20
 -10   0  11   29.20    5.00
  10   0 -11   29.10    5.90
  10   0 -11   27.60    5.20
   9   0 -11  107.69    9.70
  -9   0  11  101.29    6.80
   8   0 -11    6.00    3.40
  -8   0  11    9.50    2.90
  -7   0  11  363.66   10.10
   7   0 -11  359.26   14.10
  -7   0  11  370.36   12.40
  -6   0  11   63.19    3.90
   6   0 -11   62.89    6.30
  -6   0  11   58.59    5.10
  -6   0  11   69.09    5.30
  -5   0  11  178.28    7.40
  -5   0  11  173.68    6.60
   5   0 -11  170.28    8.50
  -5   0  11  180.78    8.10
  -4   0  11    5.30    1.70
   4   0 -11    5.00    2.20
  -4   0  11    4.60    2.20
  -3   0  11  102.09    4.90
  -3   0  11  105.19    5.90
   3   0 -11  110.09    6.00
   2   0 -11  109.49    5.60
  -2   0  11  106.19    5.00
  -2   0  11  105.09    5.90
   1   0 -11   -0.30    1.20
  -1   0  11    1.10    1.70
  -1   0  11   -1.20    1.00
  -1   0  11    1.20    0.90
   0   0  11  180.78    6.70
   0   0 -11  177.78    5.30
   0   0  11  175.98    7.60
   0   0 -11  184.08    6.50
   1   0  11  919.51   20.70
  -1   0 -11  904.91   19.30
  -1   0 -11  924.41   19.30
   1   0  11  891.81   22.00
  -2   0 -11  163.78    5.80
   2   0  11  152.38    6.20
   2   0  11  162.18    7.50
   3   0  11   59.39    3.80
   3   0  11   70.39    5.10
  -3   0 -11   62.19    3.80
  -4   0 -11   71.29    4.40
   4   0  11   71.79    4.30
   4   0  11   76.09    5.50
   5   0  11  186.38    7.30
  -5   0 -11  201.48    7.90
   5   0  11  195.58    9.00
   6   0  11   54.79    4.00
  -6   0 -11   59.89    5.30
   6   0  11   51.89    5.70
   7   0  11  185.38    9.50
  -7   0 -11  156.88    7.90
   8   0  11   26.80    4.80
  -8   0 -11   31.50    4.50
  -9   0 -11   22.70    4.30
   9   0  11   23.90    4.80
  10   0  11   20.60    4.90
 -10   0 -11   19.50    4.40
  12  -1 -11   24.20    5.70
 -12  -1  11   22.90    5.00
  12  -1 -11    9.80    4.90
  12   1 -11   22.40    5.60
  12   1 -11   12.80    5.00
 -12   1  11   23.50    4.70
 -11  -1  11   29.70    5.30
  11  -1 -11   36.80    6.90
 -11   1  11   30.20    5.00
  11   1 -11   28.70    6.30
  11   1 -11   24.60    5.40
 -10  -1  11   32.70    5.00
  10  -1 -11   37.10    6.30
  10   1 -11   29.80    5.90
  10   1 -11   47.70    6.70
 -10   1  11   48.60    5.70
  -9  -1  11   78.89    7.10
   9  -1 -11   75.39    8.30
  -9   1  11   77.99    6.80
   9   1 -11   83.19    8.70
   9   1 -11   84.99    8.10
  -8  -1  11  233.28    7.80
  -8  -1  11  234.88   10.10
   8  -1 -11  231.68   11.50
   8   1 -11  243.48   12.00
  -8   1  11  216.38    9.40
   8   1 -11  252.17   11.20
   7  -1 -11   30.40    4.90
  -7  -1  11   42.80    4.80
  -7  -1  11   35.00    3.50
  -7   1  11   37.10    4.20
  -7   1  11   34.60    2.90
   7   1 -11   38.50    4.90
   7   1 -11   36.60    5.40
   6  -1 -11   18.00    3.70
  -6  -1  11   12.10    2.80
  -6  -1  11   13.80    2.40
  -6   1  11   21.40    3.50
   6   1 -11   20.90    4.10
  -6   1  11   17.10    2.40
  -6   1  11   19.30    3.10
  -5  -1  11  460.65   12.60
  -5  -1  11  467.65   14.40
   5  -1 -11  476.05   15.00
  -5  -1  11  472.25   13.70
  -5   1  11  468.75   12.10
  -5   1  11  431.16   12.80
   5   1 -11  461.75   15.20
  -5   1  11  466.35   14.10
  -4  -1  11   14.20    2.90
  -4  -1  11    9.80    2.10
   4  -1 -11   14.40    3.00
  -4   1  11    9.90    2.20
  -4   1  11   11.70    2.70
  -4   1  11   12.00    2.10
   4   1 -11   16.10    3.10
   3  -1 -11   76.49    4.90
  -3  -1  11   69.19    4.90
  -3  -1  11   79.69    4.40
  -3   1  11   81.89    4.40
   3   1 -11   84.89    5.40
  -3   1  11   77.39    5.10
  -2  -1  11  112.89    4.40
   2  -1 -11  111.69    5.60
  -2  -1  11  114.99    5.20
  -2  -1  11  113.59    6.10
  -2   1  11  107.59    5.00
  -2   1  11  113.69    6.00
   2   1 -11  113.29    6.00
   1  -1 -11  527.25   13.70
   1  -1 -11  530.35   11.40
  -1  -1  11  532.05   12.70
  -1  -1  11  547.95   15.10
  -1  -1  11  532.75   13.80
   1   1 -11  534.25   14.30
  -1   1  11  523.85   13.70
  -1   1  11  537.05   14.90
   0  -1 -11  126.59    4.40
   0  -1 -11  121.59    5.00
   0  -1  11  122.69    6.30
   0  -1  11  129.29    5.20
   0  -1  11  130.49    5.60
   0   1  11  137.09    5.70
   0   1 -11  127.99    5.60
   0   1 -11  128.09    4.40
   0   1  11  123.99    6.30
   1  -1  11   42.30    3.30
   1  -1  11   41.80    3.80
   1  -1  11   40.80    4.30
  -1  -1 -11   35.20    2.60
   1   1  11   40.40    3.80
  -1   1 -11   38.60    2.70
   1   1  11   42.50    4.40
   2  -1  11  105.19    5.90
   2  -1  11  101.49    5.00
  -2  -1 -11  108.99    4.70
  -2   1 -11  113.29    4.80
   2   1  11  101.49    5.10
   2   1  11  112.89    6.20
   3  -1  11   32.80    4.10
  -3  -1 -11   37.90    3.50
   3  -1  11   32.70    3.40
   3   1  11   31.60    3.40
   3   1  11   39.60    4.60
  -3   1 -11   32.20    3.20
   4  -1  11   62.39    4.10
   4  -1  11   61.69    5.70
  -4  -1 -11   60.09    4.20
   4   1  11   61.49    5.80
  -4   1 -11   53.89    3.90
   4   1  11   61.59    4.30
  -5  -1 -11  133.09    6.50
   5  -1  11  132.09    6.00
   5  -1  11  143.49    7.60
   5   1  11  145.29    6.50
  -5   1 -11  149.19    6.90
   5   1  11  161.88    8.20
  -6  -1 -11   76.09    5.30
   6  -1  11   79.49    6.10
  -6   1 -11   88.89    5.60
   6   1  11   87.69    6.50
   6   1  11   79.89    5.00
  -7  -1 -11   26.20    3.90
   7  -1  11   12.10    3.40
  -7   1 -11   17.70    3.40
   7   1  11   30.00    4.90
   8  -1  11   69.79    7.30
  -8  -1 -11   80.89    6.10
   8   1  11   77.29    7.70
  -8   1 -11   70.29    6.60
  -9  -1 -11   56.79    6.40
   9  -1  11   65.89    7.40
   9   1  11   53.59    6.80
  -9   1 -11   65.29    6.70
  10  -1  11   39.10    6.10
 -10  -1 -11   56.59    6.60
 -10   1 -11   51.89    6.40
  10   1  11   48.70    6.90
  11  -2 -11    3.80    3.70
 -11  -2  11   11.10    3.70
  11   2 -11   -2.30    3.80
  11   2 -11    8.30    4.10
 -11   2  11    7.40    3.70
 -10  -2  11  124.19    8.40
  10  -2 -11  131.99    9.80
  10   2 -11  123.39    9.00
 -10   2  11  132.79    7.60
  10   2 -11  123.89   11.40
  -9  -2  11   17.00    3.90
   9  -2 -11   10.10    3.90
   9   2 -11    9.90    3.50
  -9   2  11   18.70    3.60
   9   2 -11   16.90    4.70
   8  -2 -11   43.60    6.40
  -8  -2  11   49.40    4.30
  -8  -2  11   48.80    5.60
   8   2 -11   56.19    6.40
  -8   2  11   42.00    4.70
   8   2 -11   57.19    7.30
  -7  -2  11   48.70    5.40
   7  -2 -11   46.30    5.90
  -7  -2  11   48.10    4.40
  -7   2  11   43.10    4.50
   7   2 -11   48.00    6.50
   7   2 -11   46.30    5.60
  -6  -2  11   78.49    4.90
   6  -2 -11   82.09    7.30
  -6  -2  11   67.79    5.90
  -6   2  11   75.99    3.90
   6   2 -11   67.99    7.00
  -6   2  11   67.19    4.60
   6   2 -11   78.89    5.60
   5  -2 -11   81.49    5.90
  -5  -2  11   85.99    5.60
  -5  -2  11  101.39    6.20
  -5  -2  11  106.19    5.50
   5   2 -11   85.09    6.60
  -5   2  11   96.19    4.50
  -5   2  11   95.39    5.00
  -5   2  11   94.19    5.70
   5   2 -11  100.79    6.00
  -4  -2  11   45.10    4.80
  -4  -2  11   45.30    4.30
   4  -2 -11   39.20    4.50
  -4   2  11   43.60    3.70
   4   2 -11   39.70    4.10
  -4   2  11   46.60    3.30
   4   2 -11   48.10    5.30
  -4   2  11   41.50    4.40
  -3  -2  11    4.70    1.60
  -3  -2  11    7.30    2.30
   3  -2 -11    7.60    2.20
  -3  -2  11    7.30    2.00
   3   2 -11    7.40    1.80
   3   2 -11    4.00    2.20
  -3   2  11    5.60    1.80
  -3   2  11    5.00    2.20
  -2  -2  11  184.78    7.20
  -2  -2  11  187.38    6.60
  -2  -2  11  176.28    7.70
   2  -2 -11  170.98    7.30
  -2   2  11  184.68    6.90
  -2   2  11  179.88    7.60
   2   2 -11  201.28    6.50
   2   2 -11  184.58    8.30
   1  -2 -11  167.58    5.30
  -1  -2  11  181.68    7.70
   1  -2 -11  181.18    6.80
  -1  -2  11  181.68    7.00
  -1  -2  11  180.28    6.60
   1   2 -11  168.98    7.50
  -1   2  11  183.78    7.70
  -1   2  11  162.78    6.60
   0  -2 -11  128.59    5.20
   0  -2 -11  122.69    4.70
   0  -2  11  123.29    5.60
   0  -2  11  121.19    5.50
   0  -2  11  121.69    6.30
   0   2  11  110.59    6.00
   0   2  11  122.79    5.60
   1  -2  11  203.68    8.20
   1  -2  11  200.68    7.50
   1  -2  11  195.08    7.30
  -1  -2 -11  189.88    6.50
   1   2  11  186.28    7.30
   1   2  11  194.98    8.10
  -1   2 -11  205.88    6.70
  -2  -2 -11  163.38    6.30
   2  -2  11  168.18    7.50
   2  -2  11  180.48    6.80
   2  -2  11  161.68    6.90
   2   2  11  155.88    6.70
  -2   2 -11  163.48    6.30
   2   2  11  169.58    7.70
   3  -2  11   10.00    2.10
  -3  -2 -11   10.40    2.10
   3  -2  11   11.10    2.50
   3  -2  11    4.70    2.30
   3   2  11    9.30    2.30
   3   2  11   10.30    2.80
  -3   2 -11    6.80    2.00
   3   2  11   11.60    2.00
  -4  -2 -11   28.00    3.50
   4  -2  11   18.00    3.30
   4  -2  11   28.00    3.30
  -4   2 -11   16.30    2.90
   4   2  11   15.20    3.40
   4   2  11   20.90    3.10
   5  -2  11  157.78    7.80
   5  -2  11  155.38    6.50
  -5  -2 -11  147.19    7.00
   5   2  11  150.48    7.00
   5   2  11  154.88    8.20
  -5   2 -11  145.19    7.00
   6  -2  11   22.70    3.90
  -6  -2 -11   22.00    3.60
   6   2  11   20.80    4.10
  -6   2 -11   31.50    4.20
   6   2  11   21.60    3.40
   7  -2  11   56.69    6.10
  -7  -2 -11   61.89    6.00
   7   2  11   47.00    6.20
  -7   2 -11   55.99    5.90
   7   2  11   60.49    5.50
  -8  -2 -11   62.69    6.40
   8  -2  11   62.49    6.70
   8   2  11   58.29    6.90
  -8   2 -11   64.89    6.60
  -9  -2 -11   24.40    4.50
   9  -2  11   12.30    4.10
   9   2  11   19.20    4.70
  -9   2 -11   17.10    4.10
 -10  -2 -11   40.90    5.80
  10  -2  11   29.70    5.40
  10   2  11   42.50    6.70
 -10   2 -11   27.80    5.10
  11  -3 -11   16.00    5.50
 -11  -3  11    9.90    3.80
  11   3 -11   22.50    6.40
  11   3 -11   16.90    5.00
 -10  -3  11    3.00    3.00
  10  -3 -11   -0.50    3.30
  10   3 -11   -1.70    3.10
  10   3 -11    0.10    3.70
  -9  -3  11  107.79    7.60
   9  -3 -11  121.29    9.20
   9   3 -11  106.59    7.50
   9   3 -11  111.29   10.70
   9   3 -11  122.99    8.50
   8  -3 -11  120.39    8.80
  -8  -3  11  126.39    7.90
  -8  -3  11  132.09    6.70
   8   3 -11  138.29   10.00
   8   3 -11  142.39    8.60
   8   3 -11  133.69    7.90
   7  -3 -11    4.30    3.00
  -7  -3  11    2.80    1.90
  -7  -3  11    2.10    2.40
   7   3 -11   -1.40    2.10
   7   3 -11    0.60    2.00
   7   3 -11    0.70    2.80
  -6  -3  11  211.08    8.50
  -6  -3  11  210.18    9.20
   6   3 -11  198.98    9.10
  -6   3  11  202.98    6.50
   6   3 -11  201.28   10.80
   6   3 -11  203.28    9.30
  -5  -3  11   85.99    5.80
  -5  -3  11   90.49    5.40
   5   3 -11   81.99    7.50
   5   3 -11   91.09    5.80
  -5   3  11   86.99    4.30
  -5   3  11   90.79    5.50
  -4  -3  11   17.80    3.30
  -4  -3  11   14.40    2.90
  -4  -3  11   18.10    2.80
  -4   3  11   20.60    2.60
   4   3 -11   21.30    3.10
  -4   3  11   18.90    2.50
  -4   3  11   15.40    2.90
   4   3 -11   24.00    4.20
  -3  -3  11   24.50    3.30
  -3  -3  11   21.20    3.40
  -3  -3  11   21.70    3.10
   3   3 -11   21.60    3.90
   3   3 -11   27.10    3.20
  -3   3  11   16.30    2.50
  -3   3  11   25.60    3.40
  -3   3  11   22.40    2.50
  -2  -3  11   11.70    2.50
  -2  -3  11    7.70    2.10
  -2  -3  11   10.70    2.60
  -2   3  11   11.70    2.80
  -2   3  11    9.20    2.10
   1  -3 -11   28.20    2.80
  -1  -3  11   26.80    3.40
  -1  -3  11   29.00    3.80
  -1  -3  11   27.10    3.40
  -1   3  11   35.20    4.20
  -1   3  11   31.00    3.60
   0  -3  11    1.10    1.50
   0  -3  11    3.10    1.70
   0  -3  11    2.90    1.90
   0  -3 -11    0.40    1.10
   0   3  11   -1.10    1.20
   0   3  11    0.80    1.90
   1  -3  11  113.59    5.70
  -1  -3 -11  116.59    5.30
   1  -3  11  117.89    6.00
   1  -3  11  116.59    6.20
   1   3  11  118.29    6.40
   1   3  11  121.09    6.00
   2  -3  11  103.09    5.90
   2  -3  11  107.09    5.40
  -2  -3 -11   91.69    4.90
   2  -3  11  100.79    5.80
  -2   3 -11   96.29    5.20
   2   3  11  103.59    5.10
   2   3  11   99.39    5.50
  -2   3 -11   97.49    5.20
   2   3  11   94.09    6.00
   3  -3  11   40.00    4.50
   3  -3  11   55.69    3.90
   3  -3  11   52.69    5.10
  -3  -3 -11   42.00    4.20
[truncated: 114,593 more chars]
